# Supplementary material for: RNA-seq analysis of bovine adipose tissue in heifers fed diets differing in energy and protein content
Source: PLoS One. 2018 Sep 20;13(9):e0201284. doi: 10.1371/journal.pone.0201284 (PMC6147411; doi:10.1371/journal.pone.0201284)
Supplement: S1 Table — Pivot table of all differentially expressed genes found by comparing low-protein,high-energy (LPHE) and low-protein, low-energy (LPLE) fed heifers. Red rows show upregulated and green rows show downregulated genes in the adipose tissue of LPHE versus LPLE heifers. (XLSX) [file pone.0201284.s001.xlsx]

## Sheet: LPHE versus LPLE DEG
Gene symbol	Ensembl gene ID	Description	logFC	FDR
S100B	ENSBTAG00000004777	S100 calcium binding protein B	1.69795	1.52e-09
C19orf80	ENSBTAG00000009570	chromosome 19 open reading frame 80	2.76794	1.52e-09
CRYAB	ENSBTAG00000000434	Alpha-crystallin B chain	1.67308	1.4e-07
ELOVL6	ENSBTAG00000010564	ELOVL fatty acid elongase 6	1.58631	2.44e-07
QPRT	ENSBTAG00000018082	Nicotinate-nucleotide pyrophosphorylase	1.44013	5.97e-07
ETNPPL	ENSBTAG00000010284	ethanolamine-phosphate phospho-lyase	1.46431	1.52e-06
GSTT1	ENSBTAG00000040298	Glutathione S-transferase theta-1	1.30849	1.81e-06
ACSS2	ENSBTAG00000013303	acyl-CoA synthetase short-chain family member 2	1.22834	2.4e-06
PIR	ENSBTAG00000009477	pirin (iron-binding nuclear protein)	1.23949	2.4e-06
LOC518623	ENSBTAG00000038058	Uncharacterized protein	1.80057	2.4e-06
LDHB	ENSBTAG00000019603	lactate dehydrogenase B	1.19707	2.46e-06
PMEPA1	ENSBTAG00000031524	prostate transmembrane protein, androgen induced 1	-1.27848	6.8e-06
ME1	ENSBTAG00000005681	NADP-dependent malic enzyme	1.66772	7.58e-06
TDH	ENSBTAG00000000011	L-threonine 3-dehydrogenase, mitochondrial	3.16537	1.41e-05
MPC1	ENSBTAG00000027879	mitochondrial pyruvate carrier 1	1.1783	1.65e-05
LEP	ENSBTAG00000014911	leptin	1.62501	2e-05
G6PD	ENSBTAG00000019512	glucose-6-phosphate dehydrogenase	1.21906	2.02e-05
DECR1	ENSBTAG00000019663	2,4-dienoyl CoA reductase 1, mitochondrial	1.24102	2.02e-05
NQO1	ENSBTAG00000020632	NAD(P)H dehydrogenase, quinone 1	1.30212	2.25e-05
	ENSBTAG00000032217	Novel processed pseudogene	1.13367	2.31e-05
KRT19	ENSBTAG00000004905	keratin 19, type I	2.78553	2.46e-05
THRSP	ENSBTAG00000011666	thyroid hormone responsive	1.39017	2.65e-05
PLIN5	ENSBTAG00000038462	perilipin 5	2.77384	2.65e-05
BAIAP2L1	ENSBTAG00000019181	BAI1-associated protein 2-like 1	1.70619	3.19e-05
ETFDH	ENSBTAG00000016679	electron-transferring-flavoprotein dehydrogenase	1.02955	5.11e-05
ACACA	ENSBTAG00000017567	acetyl-CoA carboxylase alpha	1.27782	6.35e-05
ARHGEF37	ENSBTAG00000015419	Rho guanine nucleotide exchange factor (GEF) 37	1.04822	6.7e-05
	ENSBTAG00000039817	Uncharacterized protein	3.39225	6.7e-05
CLDN10	ENSBTAG00000003568	claudin 10	3.9356	6.7e-05
PNPO	ENSBTAG00000012259	pyridoxamine 5'-phosphate oxidase	1.1235	6.84e-05
SOST	ENSBTAG00000013134	sclerostin	2.54579	6.84e-05
ITGA6	ENSBTAG00000017266	integrin, alpha 6	0.872542	8.15e-05
CDKN2B	ENSBTAG00000016412	cyclin-dependent kinase inhibitor 2B (p15, inhibits CDK4)	1.60844	9.26e-05
ENPP5	ENSBTAG00000015829	ectonucleotide pyrophosphatase/phosphodiesterase 5 (putative)	1.4695	0.00012159
SRD5A1	ENSBTAG00000015478	steroid-5-alpha-reductase, alpha polypeptide 1 (3-oxo-5 alpha-steroid delta 4-dehydrogenase alpha 1)	0.962562	0.000127616
NIPSNAP1	ENSBTAG00000013152	nipsnap homolog 1 (C. elegans)	0.940874	0.000130143
NOP16	ENSBTAG00000010734	NOP16 nucleolar protein	0.92913	0.000140842
	ENSBTAG00000047609	Uncharacterized protein	1.5764	0.000141941
KLF11	ENSBTAG00000046218	Kruppel-like factor 11	-0.902596	0.000146615
ISOC1	ENSBTAG00000000341	isochorismatase domain containing 1	0.944241	0.000165785
RNF125	ENSBTAG00000003113	ring finger protein 125, E3 ubiquitin protein ligase	1.5639	0.000165785
CYSTM1	ENSBTAG00000016595	cysteine-rich transmembrane module containing 1	1.06247	0.000179921
UQCRFS1	ENSBTAG00000046786	cytochrome b-c1 complex subunit Rieske, mitochondrial precursor	0.955715	0.000199733
SLC10A1	ENSBTAG00000001881	solute carrier family 10 (sodium/bile acid cotransporter), member 1	1.9467	0.000207473
GSTM1	ENSBTAG00000037673	glutathione S-transferase mu 1	1.02022	0.000226694
MPV17L	ENSBTAG00000047520	Mpv17-like protein	1.69209	0.000238634
FUNDC2	ENSBTAG00000016977	FUN14 domain containing 2	0.790678	0.00023969
CREB3L1	ENSBTAG00000006143	cAMP responsive element binding protein 3-like 1	-1.16773	0.000252084
BLOC1S2	ENSBTAG00000010739	biogenesis of lysosomal organelles complex-1, subunit 2	0.878578	0.000252084
SORD	ENSBTAG00000025496	sorbitol dehydrogenase	0.891968	0.000252084
UCHL3	ENSBTAG00000008024	ubiquitin carboxyl-terminal esterase L3 (ubiquitin thiolesterase)	0.901764	0.000252084
MTERF2	ENSBTAG00000010144	mitochondrial transcription termination factor 2	1.01782	0.000252084
PGD	ENSBTAG00000013527	phosphogluconate dehydrogenase	1.0375	0.000252084
IDI1	ENSBTAG00000004075	isopentenyl-diphosphate delta isomerase 1	1.31583	0.000252084
WBSCR22	ENSBTAG00000017067	Williams Beuren syndrome chromosome region 22	0.833818	0.000264477
FAM65C	ENSBTAG00000012297	family with sequence similarity 65, member C	-1.29029	0.000269072
NDUFAF7	ENSBTAG00000001113	NADH dehydrogenase (ubiquinone) complex I, assembly factor 7	0.884021	0.000269072
NDUFA10	ENSBTAG00000003279	NADH dehydrogenase (ubiquinone) 1 alpha subcomplex, 10, 42kDa	0.926709	0.000327262
CAPN5	ENSBTAG00000005034	calpain 5	-0.89609	0.000364279
PRDX1	ENSBTAG00000003642	peroxiredoxin 1	0.77659	0.000377386
CPT2	ENSBTAG00000014649	carnitine palmitoyltransferase 2	0.844316	0.000381665
FAM49B	ENSBTAG00000020801	family with sequence similarity 49, member B	1.11618	0.000396727
MDH2	ENSBTAG00000009462	malate dehydrogenase 2, NAD (mitochondrial)	0.919532	0.000397068
UQCC1	ENSBTAG00000030990	ubiquinol-cytochrome c reductase complex assembly factor 1	0.792208	0.000398306
ETFA	ENSBTAG00000012490	electron-transfer-flavoprotein, alpha polypeptide	0.963301	0.000398306
NDUFB3	ENSBTAG00000012760	NADH dehydrogenase (ubiquinone) 1 beta subcomplex, 3, 12kDa	0.823257	0.000398572
UQCR10	ENSBTAG00000000913	ubiquinol-cytochrome c reductase, complex III subunit X	0.858137	0.000398572
MPC2	ENSBTAG00000020968	mitochondrial pyruvate carrier 2	0.812315	0.00044521
PTHLH	ENSBTAG00000006538	parathyroid hormone-like hormone	-2.78207	0.000452333
NTN1	ENSBTAG00000012137	netrin 1	-1.22374	0.000488797
AADAT	ENSBTAG00000010326	aminoadipate aminotransferase	0.988413	0.000492854
TIMM23	ENSBTAG00000011694	Mitochondrial import inner membrane translocase subunit Tim23	0.84454	0.000506248
NDUFA6	ENSBTAG00000009509	NADH dehydrogenase (ubiquinone) 1 alpha subcomplex, 6, 14kDa	0.782957	0.000536596
RFC3	ENSBTAG00000010787	replication factor C (activator 1) 3, 38kDa	0.823133	0.000607759
PCYT2	ENSBTAG00000001868	phosphate cytidylyltransferase 2, ethanolamine	1.03198	0.000614437
GOT2	ENSBTAG00000007172	glutamic-oxaloacetic transaminase 2, mitochondrial	0.746637	0.000627267
RETSAT	ENSBTAG00000021934	retinol saturase (all-trans-retinol 13,14-reductase)	0.859866	0.000689053
ADGRA2	ENSBTAG00000008814	adhesion G protein-coupled receptor A2	-0.891818	0.000693972
KLHL31	ENSBTAG00000018167	kelch-like family member 31	1.28838	0.000699468
	ENSBTAG00000031913	Novel processed pseudogene	0.737562	0.000814986
GSS	ENSBTAG00000003504	glutathione synthetase	1.14513	0.000821052
CYCS	ENSBTAG00000023823	Cytochrome c	1.22717	0.000828836
ADAMTS5	ENSBTAG00000000648	ADAM metallopeptidase with thrombospondin type 1 motif, 5	-1.24294	0.000863665
NSDHL	ENSBTAG00000009231	NAD(P) dependent steroid dehydrogenase-like	0.790802	0.000863665
	ENSBTAG00000046547	Uncharacterized protein	1.57724	0.000886757
MCEE	ENSBTAG00000035247	methylmalonyl CoA epimerase	0.938875	0.000889629
AGP	ENSBTAG00000017294	Alpha-1-acid glycoprotein	1.66689	0.000945041
GPI	ENSBTAG00000006396	glucose-6-phosphate isomerase	0.886337	0.000957297
HOXA10	ENSBTAG00000040082	homeobox A10	0.749369	0.000977246
TOMM5	ENSBTAG00000032777	Mitochondrial import receptor subunit TOM5 homolog	0.906311	0.000981496
HSD17B12	ENSBTAG00000000087	hydroxysteroid (17-beta) dehydrogenase 12	0.938998	0.000981496
TNK2	ENSBTAG00000021364	tyrosine kinase, non-receptor, 2	-0.745695	0.00100996
TALDO1	ENSBTAG00000010336	transaldolase 1	0.804548	0.00100996
PAK6	ENSBTAG00000019076	Non-specific serine/threonine protein kinase	1.04357	0.00102882
FADS2	ENSBTAG00000015505	fatty acid desaturase 2	-1.12926	0.00106001
BHLHE41	ENSBTAG00000030575	basic helix-loop-helix family, member e41	0.784463	0.00106001
NOP10	ENSBTAG00000025632	NOP10 ribonucleoprotein	0.82249	0.00106001
COX7A2	ENSBTAG00000005096	cytochrome c oxidase subunit VIIa polypeptide 2 (liver)	0.879521	0.00110483
NDUFA1	ENSBTAG00000006033	NADH dehydrogenase (ubiquinone) 1 alpha subcomplex, 1, 7.5kDa	0.749265	0.00112445
LYRM9	ENSBTAG00000033298	LYR motif-containing protein 9	0.665592	0.00112728
MYLPF	ENSBTAG00000021218	myosin light chain, phosphorylatable, fast skeletal muscle	-6.83444	0.0011985
	ENSBTAG00000016421	Pseudogene	0.848461	0.00122047
PROSC	ENSBTAG00000011075	proline synthetase co-transcribed homolog (bacterial)	1.05396	0.00128297
OLFM1	ENSBTAG00000038464	olfactomedin 1	1.4837	0.00128297
UBD	ENSBTAG00000027246	ubiquitin D	1.62311	0.00130464
COX7C	ENSBTAG00000040564	Cytochrome c oxidase subunit 7C, mitochondrial	0.768971	0.00130607
ALPK3	ENSBTAG00000001618	alpha-kinase 3	-1.2462	0.00135708
	ENSBTAG00000045783	Novel Processed pseudogene	0.784779	0.00135708
MDH1	ENSBTAG00000019295	malate dehydrogenase 1, NAD (soluble)	0.817726	0.00135708
SLC25A4	ENSBTAG00000013208	solute carrier family 25 (mitochondrial carrier; adenine nucleotide translocator), member 4	1.27441	0.00136903
CNTFR	ENSBTAG00000015361	ciliary neurotrophic factor receptor	-1.16137	0.00143919
BCKDHB	ENSBTAG00000012096	branched chain keto acid dehydrogenase E1, beta polypeptide	0.736831	0.0014704
	ENSBTAG00000011758	Uncharacterized protein	0.75489	0.0014704
ATP5J2	ENSBTAG00000002094	ATP synthase, H+ transporting, mitochondrial Fo complex, subunit F2	0.820735	0.0014704
CISD1	ENSBTAG00000003634	CDGSH iron sulfur domain 1	0.729647	0.00148501
BMP2	ENSBTAG00000005111	bone morphogenetic protein 2	1.77426	0.00150946
UQCRB	ENSBTAG00000001521	ubiquinol-cytochrome c reductase binding protein	0.696245	0.00151194
IDH3B	ENSBTAG00000018813	Isocitrate dehydrogenase	0.798888	0.00151194
LSS	ENSBTAG00000018936	lanosterol synthase (2,3-oxidosqualene-lanosterol cyclase)	1.04408	0.00157994
PTGES2	ENSBTAG00000016218	prostaglandin E synthase 2	1.00828	0.00160278
PRDX3	ENSBTAG00000008731	peroxiredoxin 3	0.875802	0.00160766
PPA1	ENSBTAG00000007836	pyrophosphatase (inorganic) 1	0.760042	0.00161669
GOSR1	ENSBTAG00000004961	Golgi SNAP receptor complex member 1	0.87073	0.0016746
MYL1	ENSBTAG00000009707	myosin, light chain 1, alkali; skeletal, fast	-9.14079	0.00167539
TTC38	ENSBTAG00000003017	tetratricopeptide repeat domain 38	-1.00499	0.00170957
ACAT1	ENSBTAG00000012885	acetyl-CoA acetyltransferase 1	0.865917	0.00193596
GCLC	ENSBTAG00000015571	glutamate-cysteine ligase, catalytic subunit	0.778133	0.00193821
SEPW1	ENSBTAG00000008203	selenoprotein W, 1	0.915661	0.00193821
C19orf70	ENSBTAG00000001792	chromosome 19 open reading frame 70	0.683588	0.0019541
ECHS1	ENSBTAG00000017710	enoyl CoA hydratase, short chain, 1, mitochondrial	0.943167	0.0019541
FH	ENSBTAG00000021688	fumarate hydratase	0.66315	0.00197571
COX5A	ENSBTAG00000017267	cytochrome c oxidase subunit Va	0.802876	0.00197571
ACTA1	ENSBTAG00000046332	actin, alpha 1, skeletal muscle	-6.52396	0.00210762
ATP5G1	ENSBTAG00000018339	ATP synthase, H+ transporting, mitochondrial Fo complex, subunit C1 (subunit 9)	0.722306	0.00210762
DNAH2	ENSBTAG00000008605	dynein, axonemal, heavy chain 2	1.48137	0.00210762
PMPCB	ENSBTAG00000006876	peptidase (mitochondrial processing) beta	0.728337	0.00213887
ATOX1	ENSBTAG00000008340	antioxidant 1 copper chaperone	0.663982	0.00219792
MID1IP1	ENSBTAG00000011463	MID1 interacting protein 1	1.26024	0.00231474
SPON2	ENSBTAG00000004261	spondin 2, extracellular matrix protein	-1.2019	0.00236073
COA3	ENSBTAG00000019911	cytochrome c oxidase assembly factor 3	0.634635	0.00236073
ATP6V1H	ENSBTAG00000003450	ATPase, H+ transporting, lysosomal 50/57kDa, V1 subunit H	0.680729	0.00236073
	ENSBTAG00000046004	Novel Processed pseudogene	0.753147	0.00236073
MECR	ENSBTAG00000017253	trans-2-enoyl-CoA reductase, mitochondrial precursor	0.824934	0.00236073
FAM46B	ENSBTAG00000018413	family with sequence similarity 46, member B	0.919626	0.00236073
TSKU	ENSBTAG00000001537	tsukushi, small leucine rich proteoglycan	-0.821075	0.00238506
	ENSBTAG00000034662	Novel Processed pseudogene	0.68868	0.00238506
COX6C	ENSBTAG00000014130	cytochrome c oxidase subunit VIc	0.701203	0.00238506
CCSER2	ENSBTAG00000017611	coiled-coil serine-rich protein 2	0.723311	0.00238506
HSD17B10	ENSBTAG00000017779	hydroxysteroid (17-beta) dehydrogenase 10	0.733889	0.00238506
NDUFS1	ENSBTAG00000021976	NADH dehydrogenase (ubiquinone) Fe-S protein 1, 75kDa (NADH-coenzyme Q reductase)	0.77355	0.00238506
CD180	ENSBTAG00000006360	CD180 molecule	2.5457	0.00240018
SPRY2	ENSBTAG00000001774	sprouty RTK signaling antagonist 2	-0.712179	0.00243896
APCDD1	ENSBTAG00000005154	adenomatosis polyposis coli down-regulated 1	-0.992603	0.00248263
MUSTN1	ENSBTAG00000032531	Musculoskeletal embryonic nuclear protein 1	-1.6858	0.0024845
CERCAM	ENSBTAG00000038139	cerebral endothelial cell adhesion molecule	-1.13395	0.0024845
MMD	ENSBTAG00000000205	monocyte to macrophage differentiation protein	0.967859	0.0024845
SLC25A1	ENSBTAG00000008528	solute carrier family 25 (mitochondrial carrier; citrate transporter), member 1	1.07184	0.0024845
BSG	ENSBTAG00000016648	basigin (Ok blood group)	0.810876	0.0025647
UQCRQ	ENSBTAG00000009479	ubiquinol-cytochrome c reductase, complex III subunit VII, 9.5kDa	0.742372	0.002566
CCDC85C	ENSBTAG00000025181	coiled-coil domain containing 85C	0.853491	0.00264672
SLC7A8	ENSBTAG00000007415	solute carrier family 7 (amino acid transporter light chain, L system), member 8	1.527	0.00264672
	ENSBTAG00000030230	Novel Processed pseudogene	0.969357	0.0026672
CBR4	ENSBTAG00000022013	carbonyl reductase 4	0.657016	0.0027003
HIST2H2BE	ENSBTAG00000038025	histone H2B type 2-E	0.859621	0.0027679
MYH2	ENSBTAG00000007090	myosin, heavy chain 2, skeletal muscle, adult	-8.74455	0.00279513
ADGRD1	ENSBTAG00000013848	adhesion G protein-coupled receptor D1	-1.30336	0.0027993
CMC2	ENSBTAG00000030274	COX assembly mitochondrial protein 2 homolog	0.805957	0.0027993
GPRC5A	ENSBTAG00000039509	G protein-coupled receptor, class C, group 5, member A	-1.55898	0.00285236
IGDCC4	ENSBTAG00000006440	immunoglobulin superfamily, DCC subclass, member 4	-1.34241	0.00285236
TXN2	ENSBTAG00000000014	thioredoxin 2	0.652849	0.00285298
	ENSBTAG00000047957	Novel protein coding gene	1.16192	0.00285298
ATP6V1D	ENSBTAG00000016309	ATPase, H+ transporting, lysosomal 34kDa, V1 subunit D	0.613474	0.00288443
ACO2	ENSBTAG00000006429	aconitase 2, mitochondrial	0.871883	0.00288443
MRPL14	ENSBTAG00000011760	mitochondrial ribosomal protein L14	0.563893	0.00294293
COX6A1	ENSBTAG00000012788	Cytochrome c oxidase subunit 6A1, mitochondrial	0.741245	0.00294293
GYPC	ENSBTAG00000014863	glycophorin C (Gerbich blood group)	0.751099	0.00297004
GHITM	ENSBTAG00000032829	growth hormone inducible transmembrane protein	0.781185	0.00304144
CYB5B	ENSBTAG00000002412	cytochrome b5 type B (outer mitochondrial membrane)	0.705762	0.00322838
MRS2	ENSBTAG00000004979	MRS2 magnesium transporter	0.708111	0.00322838
NNAT	ENSBTAG00000003212	neuronatin	-1.33069	0.00325806
ZDHHC2	ENSBTAG00000044194	zinc finger, DHHC-type containing 2	-1.22182	0.00326256
LYRM5	ENSBTAG00000026624	LYR motif containing 5	0.709085	0.00326256
FKBP3	ENSBTAG00000002610	FK506 binding protein 3, 25kDa	0.738714	0.00326256
ABCB8	ENSBTAG00000007759	ATP-binding cassette, sub-family B (MDR/TAP), member 8	0.778051	0.00326256
COII	ENSBTAG00000043556	Cytochrome c oxidase subunit 2	0.813066	0.00326256
GPR63	ENSBTAG00000002915	G protein-coupled receptor 63	1.08725	0.00326256
PLAC8	ENSBTAG00000031750	placenta-specific 8	2.0445	0.00326256
KIAA1217	ENSBTAG00000018395	KIAA1217	0.806179	0.00336535
NDUFB8	ENSBTAG00000000091	NADH dehydrogenase	0.712692	0.00343868
GFPT2	ENSBTAG00000002215	glutamine-fructose-6-phosphate transaminase 2	-1.486	0.00344294
NDUFA4	ENSBTAG00000011145	NDUFA4, mitochondrial complex associated	0.711974	0.00345994
DENND2A	ENSBTAG00000004799	DENN/MADD domain containing 2A	-0.8349	0.00361482
HRSP12	ENSBTAG00000012595	heat-responsive protein 12	0.741386	0.00361482
SERINC2	ENSBTAG00000011582	serine incorporator 2	1.38172	0.00361482
LAP3	ENSBTAG00000005989	leucine aminopeptidase 3	0.709907	0.00368595
DLAT	ENSBTAG00000010709	Acetyltransferase component of pyruvate dehydrogenase complex	0.860135	0.0037071
RSRC1	ENSBTAG00000031561	arginine/serine-rich coiled-coil 1	0.750607	0.00384243
GATB	ENSBTAG00000013914	glutamyl-tRNA(Gln) amidotransferase subunit B, mitochondrial	0.669487	0.00384928
	ENSBTAG00000001079	Novel pseudogene	0.742808	0.00388252
LOC101902670	ENSBTAG00000035081	Uncharacterized protein	1.44483	0.0038958
SCD	ENSBTAG00000045728	acyl-CoA desaturase	1.10186	0.003898
ELN	ENSBTAG00000019517	elastin	-1.92026	0.00394394
SMDT1	ENSBTAG00000009508	single-pass membrane protein with aspartate-rich tail 1	0.618495	0.00394394
RET	ENSBTAG00000000570	proto-oncogene tyrosine-protein kinase receptor Ret precursor	-1.2696	0.00399344
GADD45A	ENSBTAG00000013860	growth arrest and DNA-damage-inducible, alpha	0.971999	0.00399344
SLC25A36	ENSBTAG00000015310	solute carrier family 25 (pyrimidine nucleotide carrier), member 36	1.02374	0.00399344
LRRC75A	ENSBTAG00000025078	leucine rich repeat containing 75A	-0.885561	0.00408961
ERBB3	ENSBTAG00000010444	erb-b2 receptor tyrosine kinase 3	-1.31501	0.00409378
CAPN6	ENSBTAG00000000828	calpain 6	-1.14757	0.00409764
ALDOA	ENSBTAG00000012927	aldolase A, fructose-bisphosphate	0.66586	0.00411096
SLITRK4	ENSBTAG00000011780	SLIT and NTRK-like family, member 4	1.28492	0.00413464
CPZ	ENSBTAG00000014803	carboxypeptidase Z	-1.7085	0.00417857
	ENSBTAG00000031020	Novel pseudogene	1.50903	0.00426548
BOLA3	ENSBTAG00000015193	bolA family member 3	0.817433	0.00439789
EEF1A2	ENSBTAG00000021685	eukaryotic translation elongation factor 1 alpha 2	-5.38185	0.00460638
NUCB2	ENSBTAG00000017468	nucleobindin 2	-1.00163	0.00460638
FNTB	ENSBTAG00000005897	Protein farnesyltransferase subunit beta	0.656429	0.00460638
NDUFS2	ENSBTAG00000002203	NADH dehydrogenase (ubiquinone) Fe-S protein 2, 49kDa (NADH-coenzyme Q reductase)	0.678412	0.00460638
HIGD1D	ENSBTAG00000038640	HIG1 domain family, member 1D	0.853284	0.00460638
IDH1	ENSBTAG00000020527	isocitrate dehydrogenase 1 (NADP+), soluble	0.849043	0.00469644
SLC27A3	ENSBTAG00000021862	solute carrier family 27 (fatty acid transporter), member 3	-1.14961	0.00479415
CLIP2	ENSBTAG00000011875	CAP-GLY domain containing linker protein 2	-0.837527	0.00481983
PPIA	ENSBTAG00000012003	Peptidyl-prolyl cis-trans isomerase A Peptidyl-prolyl cis-trans isomerase A, N-terminally processed	0.705009	0.00483565
PPIP5K1	ENSBTAG00000014005	diphosphoinositol pentakisphosphate kinase 1	0.855673	0.00484848
RADIL	ENSBTAG00000030690	ras-associating and dilute domain-containing protein	-1.18558	0.00487634
CXCL10	ENSBTAG00000001725	chemokine (C-X-C motif) ligand 10	3.16037	0.00489734
TKT	ENSBTAG00000003758	transketolase	0.769853	0.00510794
HAGH	ENSBTAG00000019998	Hydroxyacylglutathione hydrolase, mitochondrial	0.847469	0.00511115
MYEOV2	ENSBTAG00000010910	myeloma overexpressed 2	0.668768	0.00512096
HINT1	ENSBTAG00000010959	histidine triad nucleotide binding protein 1	0.607954	0.00514437
SLC25A3	ENSBTAG00000012890	solute carrier family 25 (mitochondrial carrier; phosphate carrier), member 3	0.71023	0.00514437
PPP1R1A	ENSBTAG00000010907	protein phosphatase 1, regulatory (inhibitor) subunit 1A	1.30499	0.00560007
CYC1	ENSBTAG00000012232	cytochrome c-1	0.729007	0.00561302
CA4	ENSBTAG00000017969	carbonic anhydrase IV	-1.20227	0.00575113
SERPINA5	ENSBTAG00000004063	serpin peptidase inhibitor, clade A (alpha-1 antiproteinase, antitrypsin), member 5	1.49754	0.00600552
MSRA	ENSBTAG00000021632	methionine sulfoxide reductase A	0.683176	0.00607155
CRYZ	ENSBTAG00000003162	crystallin, zeta (quinone reductase)	0.809507	0.00609234
ATP5G3	ENSBTAG00000002944	ATP synthase, H+ transporting, mitochondrial Fo complex, subunit C3 (subunit 9)	0.702914	0.00617288
NAPA	ENSBTAG00000013084	N-ethylmaleimide-sensitive factor attachment protein, alpha	0.795549	0.00633767
UQCR11	ENSBTAG00000008692	Cytochrome b-c1 complex subunit 10	0.795634	0.00653684
PLA2R1	ENSBTAG00000032515	phospholipase A2 receptor 1, 180kDa	1.03051	0.00653684
FBLN2	ENSBTAG00000004014	fibulin 2	-0.79036	0.00656753
CHCHD2	ENSBTAG00000040295	coiled-coil-helix-coiled-coil-helix domain containing 2	0.773831	0.00665338
PDHA1	ENSBTAG00000019852	pyruvate dehydrogenase (lipoamide) alpha 1	0.657633	0.00668762
IGFALS	ENSBTAG00000033299	Bos taurus insulin-like growth factor binding protein, acid labile subunit (IGFALS), mRNA.	-1.46168	0.00675735
RNASE1	ENSBTAG00000008793	Ribonuclease pancreatic	1.31808	0.00682886
DENND2D	ENSBTAG00000020172	DENN/MADD domain containing 2D	-1.23748	0.00688136
TNNI2	ENSBTAG00000010880	troponin I type 2 (skeletal, fast)	-2.50144	0.0071465
FGF1	ENSBTAG00000005198	fibroblast growth factor 1 (acidic)	1.18123	0.0071465
ERMP1	ENSBTAG00000015607	endoplasmic reticulum metallopeptidase 1	0.74911	0.00719792
YWHAG	ENSBTAG00000004077	tyrosine 3-monooxygenase/tryptophan 5-monooxygenase activation protein, gamma	0.723533	0.00731102
LIX1	ENSBTAG00000009772	limb and CNS expressed 1	0.93271	0.00731659
CISH	ENSBTAG00000022622	cytokine inducible SH2-containing protein	-1.03775	0.00738855
GFM1	ENSBTAG00000027795	G elongation factor, mitochondrial 1	0.646178	0.00738975
HSD11B1	ENSBTAG00000015086	hydroxysteroid (11-beta) dehydrogenase 1	-1.34427	0.00742892
CHAF1A	ENSBTAG00000008181	chromatin assembly factor 1, subunit A (p150)	0.863752	0.00745085
ACTG2	ENSBTAG00000015441	actin, gamma 2, smooth muscle, enteric	-2.95998	0.00745253
MFI2	ENSBTAG00000002998	antigen p97 (melanoma associated) identified by monoclonal antibodies 133.2 and 96.5	-2.41129	0.00745253
IRS1	ENSBTAG00000021308	insulin receptor substrate 1	-0.697421	0.00745253
	ENSBTAG00000018506	Uncharacterized protein	0.547298	0.00745875
PAPSS2	ENSBTAG00000003196	bifunctional 3'-phosphoadenosine 5'-phosphosulfate synthase 2	0.831009	0.00760995
KAZN	ENSBTAG00000015606	kazrin, periplakin interacting protein	0.838649	0.00780031
RHOU	ENSBTAG00000018691	ras homolog family member U	-0.90662	0.00796068
MRAS	ENSBTAG00000001497	muscle RAS oncogene homolog	0.691907	0.00801133
SRXN1	ENSBTAG00000010913	sulfiredoxin 1	1.41387	0.00802942
AGTR1	ENSBTAG00000045633	angiotensin II receptor, type 1	-0.856006	0.00814562
IRG1	ENSBTAG00000008259	immunoresponsive 1 homolog (mouse)	2.27576	0.00821301
PSMB7	ENSBTAG00000003067	proteasome subunit beta 7	0.555947	0.00821616
KCNN2	ENSBTAG00000011076	potassium channel, calcium activated intermediate/small conductance subfamily N alpha, member 2	1.43869	0.00821616
CCDC3	ENSBTAG00000040490	Coiled-coil domain-containing protein 3; Uncharacterized protein	0.72906	0.00826273
SOX10	ENSBTAG00000004822	SRY (sex determining region Y)-box 10	-1.623	0.00830666
ACE2	ENSBTAG00000034402	angiotensin I converting enzyme 2	0.898416	0.00830666
PACRG	ENSBTAG00000011106	PARK2 co-regulated	1.47703	0.00830666
BCAP31	ENSBTAG00000020547	B-cell receptor-associated protein 31	0.748167	0.00832147
PSMB5	ENSBTAG00000012726	proteasome subunit beta 5	0.563591	0.0084054
	ENSBTAG00000000242	Novel Processed pseudogene	0.601299	0.00849203
MAP1LC3A	ENSBTAG00000006135	microtubule-associated protein 1 light chain 3 alpha	0.689794	0.00849896
SNAPC5	ENSBTAG00000005210	small nuclear RNA activating complex, polypeptide 5, 19kDa	0.712559	0.00861951
DLD	ENSBTAG00000001908	dihydrolipoamide dehydrogenase	0.734103	0.00861951
GSTT3	ENSBTAG00000008587	Glutathione S-transferase, theta 3; Uncharacterized protein	1.15086	0.00865408
COL22A1	ENSBTAG00000015374	collagen, type XXII, alpha 1	-1.94896	0.0086855
EEPD1	ENSBTAG00000019065	endonuclease/exonuclease/phosphatase family domain containing 1	0.588898	0.0086855
SCN7A	ENSBTAG00000019137	sodium channel, voltage gated, type VII alpha subunit	-1.99441	0.00877542
ZNF469	ENSBTAG00000045507	zinc finger protein 469	-1.28304	0.00877542
TGM3	ENSBTAG00000001785	transglutaminase 3	0.977497	0.00877542
PCCB	ENSBTAG00000015221	propionyl CoA carboxylase, beta polypeptide	0.740694	0.00880475
TTC1	ENSBTAG00000010321	tetratricopeptide repeat domain 1	0.547729	0.00887252
ATP5C1	ENSBTAG00000013930	ATP synthase, H+ transporting, mitochondrial F1 complex, gamma polypeptide 1	0.57545	0.00888464
PPIF	ENSBTAG00000016711	peptidylprolyl isomerase F	1.17698	0.00888464
bta-mir-2904-3	ENSBTAG00000047381	bta-mir-2904-1	-3.72356	0.00907708
MFAP2	ENSBTAG00000003832	microfibrillar-associated protein 2	-0.970683	0.00907708
STAB1	ENSBTAG00000014782	stabilin 1	-0.880228	0.00907708
ATP5F1	ENSBTAG00000006441	ATP synthase, H+ transporting, mitochondrial Fo complex, subunit B1	0.582529	0.00907708
PGK1	ENSBTAG00000000894	phosphoglycerate kinase 1	0.623281	0.00907708
SDHAF4	ENSBTAG00000027049	succinate dehydrogenase complex assembly factor 4	0.726079	0.00907708
RAB3B	ENSBTAG00000005337	RAB3B, member RAS oncogene family	1.25749	0.00907708
LOC104968630	ENSBTAG00000038938	Uncharacterized protein	2.29418	0.00907708
COL3A1	ENSBTAG00000021466	collagen alpha-1(III) chain precursor	-0.899944	0.0090864
PEBP1	ENSBTAG00000018115	phosphatidylethanolamine binding protein 1	0.592667	0.0090864
PSMA3	ENSBTAG00000002808	proteasome subunit alpha 3	0.560078	0.00917079
NDUFV1	ENSBTAG00000021776	NADH dehydrogenase (ubiquinone) flavoprotein 1, 51kDa	0.774075	0.00917079
CRTAC1	ENSBTAG00000008102	cartilage acidic protein 1	1.54376	0.00917079
TPCN1	ENSBTAG00000011102	two pore segment channel 1	-0.801841	0.00918459
	ENSBTAG00000046753	Uncharacterized protein	0.934243	0.00918459
OLFM1	ENSBTAG00000038584	Olfactomedin 1	1.55406	0.00918459
UQCRC1	ENSBTAG00000019096	ubiquinol-cytochrome c reductase core protein I	0.696398	0.00928165
TMEM243	ENSBTAG00000038283	transmembrane protein 243, mitochondrial	0.773917	0.00945437
PGAM4	ENSBTAG00000012697	phosphoglycerate mutase family member 4	0.604074	0.00947099
EPHX2	ENSBTAG00000015241	epoxide hydrolase 2, cytoplasmic	0.738632	0.00961085
TWIST2	ENSBTAG00000021444	twist family bHLH transcription factor 2	0.757901	0.00964128
L1CAM	ENSBTAG00000013462	L1 cell adhesion molecule	-1.19386	0.00988544
NDUFB6	ENSBTAG00000005907	NADH dehydrogenase (ubiquinone) 1 beta subcomplex, 6, 17kDa	0.550798	0.00988544
IMMT	ENSBTAG00000003307	inner membrane protein, mitochondrial	0.566346	0.00988544
ALAS1	ENSBTAG00000004118	5'-aminolevulinate synthase 1	0.578947	0.00988544
	ENSBTAG00000001858	Novel Processed pseudogene	0.609031	0.00988544
NDUFAF6	ENSBTAG00000007570	NADH dehydrogenase (ubiquinone) complex I, assembly factor 6	0.64728	0.00988544
NFIL3	ENSBTAG00000017763	nuclear factor, interleukin 3 regulated	1.02994	0.00992389
C1QTNF6	ENSBTAG00000008074	C1q and tumor necrosis factor related protein 6	-1.21977	0.00994871
LOC616942	ENSBTAG00000007075	major histocompatibility complex, class I, A-like precursor	1.76063	0.0101884
CAT	ENSBTAG00000020980	catalase	0.620483	0.0101991
TSKS	ENSBTAG00000019179	testis-specific serine kinase substrate	1.29424	0.0101991
	ENSBTAG00000006530	Novel Processed pseudogene	0.864941	0.0102198
VDAC1	ENSBTAG00000013113	voltage-dependent anion channel 1	0.647631	0.0102525
APOL3	ENSBTAG00000000667	APOL3 protein; Uncharacterized protein	0.897936	0.0103769
PPP1R3C	ENSBTAG00000014831	protein phosphatase 1, regulatory subunit 3C	0.788843	0.0104657
TAGLN2	ENSBTAG00000002068	transgelin 2	0.64228	0.010561
AMACR	ENSBTAG00000021813	alpha-methylacyl-CoA racemase	0.955563	0.0107342
PTPRU	ENSBTAG00000012848	protein tyrosine phosphatase, receptor type, U	-1.38353	0.0108684
COX5B	ENSBTAG00000018542	Cytochrome c oxidase subunit 5B, mitochondrial	0.644773	0.0108987
NDUFV3	ENSBTAG00000021491	NADH dehydrogenase (ubiquinone) flavoprotein 3, 10kDa	0.523854	0.0109257
PSMA1	ENSBTAG00000006564	Proteasome subunit alpha type-1	0.584267	0.0109512
PDP2	ENSBTAG00000046708	pyruvate dehyrogenase phosphatase catalytic subunit 2	0.852197	0.0109512
OGDH	ENSBTAG00000006029	oxoglutarate (alpha-ketoglutarate) dehydrogenase (lipoamide)	0.606425	0.0110169
PRR5L	ENSBTAG00000021029	proline rich 5 like	0.787287	0.0110986
CDH19	ENSBTAG00000023270	cadherin 19, type 2	-1.4498	0.0111365
NDUFB5	ENSBTAG00000002463	NADH dehydrogenase (ubiquinone) 1 beta subcomplex, 5, 16kDa	0.581373	0.011451
HSPA9	ENSBTAG00000011419	heat shock 70kDa protein 9 (mortalin)	0.676581	0.0115668
HMCN1	ENSBTAG00000002319	Uncharacterized protein	-1.62427	0.0115906
C11orf73	ENSBTAG00000019995	chromosome 11 open reading frame 73	0.563912	0.0115906
NDUFA5	ENSBTAG00000009334	NADH dehydrogenase (ubiquinone) 1 alpha subcomplex, 5	0.65829	0.0115906
NFASC	ENSBTAG00000045895	neurofascin	-1.19828	0.0115969
SCP2	ENSBTAG00000003746	sterol carrier protein 2	0.689235	0.0115969
DOCK11	ENSBTAG00000006439	dedicator of cytokinesis 11	0.758747	0.0115969
KCNMB3	ENSBTAG00000011377	Potassium large conductance calcium-activated channel, subfamily M beta member 3; Uncharacterized protein	2.19242	0.0115969
COQ9	ENSBTAG00000001855	coenzyme Q9	0.567473	0.0116121
ATPIF1	ENSBTAG00000006342	ATPase inhibitory factor 1	0.58655	0.0116658
PCSK6	ENSBTAG00000006675	proprotein convertase subtilisin/kexin type 6	-1.51871	0.011742
ATPAF1	ENSBTAG00000000094	ATP synthase mitochondrial F1 complex assembly factor 1	0.592263	0.011742
SLC25A33	ENSBTAG00000003177	solute carrier family 25 (pyrimidine nucleotide carrier), member 33	0.769825	0.0117454
AGPAT2	ENSBTAG00000025161	1-acyl-sn-glycerol-3-phosphate acyltransferase beta precursor	0.949965	0.0117454
KIF5B	ENSBTAG00000002280	kinesin family member 5B	1.19405	0.0117454
AGFG2	ENSBTAG00000000713	ArfGAP with FG repeats 2	0.609337	0.0117645
LAMTOR5	ENSBTAG00000014970	Ragulator complex protein LAMTOR5	0.516722	0.0117955
COX7C	ENSBTAG00000039555	Cytochrome c oxidase subunit 7C, mitochondrial	0.999452	0.0118966
SCN1B	ENSBTAG00000003826	sodium channel, voltage gated, type I beta subunit	-0.862673	0.0119053
	ENSBTAG00000027962	Novel Processed pseudogene	0.668971	0.0119053
LHPP	ENSBTAG00000010957	phospholysine phosphohistidine inorganic pyrophosphate phosphatase	0.724146	0.0119053
CYCS	ENSBTAG00000022613	Cytochrome c	0.967475	0.0119169
WFIKKN2	ENSBTAG00000000731	WAP, follistatin/kazal, immunoglobulin, kunitz and netrin domain containing 2	-2.34398	0.0119779
BDH1	ENSBTAG00000000448	3-hydroxybutyrate dehydrogenase, type 1	1.51262	0.0119779
C1orf168	ENSBTAG00000009314	chromosome 1 open reading frame 168	1.73095	0.0120422
	ENSBTAG00000023367	Novel Processed pseudogene	0.678617	0.0120907
CREG1	ENSBTAG00000008931	cellular repressor of E1A-stimulated genes 1	0.661633	0.0121473
IDO1	ENSBTAG00000020602	indoleamine 2,3-dioxygenase 1	2.38817	0.0121473
MUT	ENSBTAG00000014272	methylmalonyl CoA mutase	0.763422	0.0124133
TIMM17A	ENSBTAG00000047059	translocase of inner mitochondrial membrane 17 homolog A (yeast)	0.753104	0.0125645
MRPS36	ENSBTAG00000011045	mitochondrial ribosomal protein S36	0.635763	0.0126097
SDHC	ENSBTAG00000015853	succinate dehydrogenase complex, subunit C, integral membrane protein, 15kDa	0.574781	0.0128877
ATP5A1	ENSBTAG00000002507	ATP synthase, H+ transporting, mitochondrial F1 complex, alpha subunit 1, cardiac muscle	0.608375	0.0128904
DEGS1	ENSBTAG00000012705	sphingolipid delta(4)-desaturase DES1	0.654545	0.0128904
PCBD1	ENSBTAG00000011866	pterin-4 alpha-carbinolamine dehydratase/dimerization cofactor of hepatocyte nuclear factor 1 alpha	0.708715	0.012936
SERPING1	ENSBTAG00000016267	serpin peptidase inhibitor, clade G (C1 inhibitor), member 1	-0.84434	0.0135745
FAM126B	ENSBTAG00000021201	family with sequence similarity 126, member B	1.03426	0.0136095
CCL21	ENSBTAG00000010161	C-C motif chemokine 21 precursor	-1.74791	0.0136975
NT5DC2	ENSBTAG00000014784	5'-nucleotidase domain containing 2	-0.668288	0.0136975
ACAA2	ENSBTAG00000002863	acetyl-CoA acyltransferase 2	0.745598	0.0137105
SLC16A7	ENSBTAG00000021287	solute carrier family 16 (monocarboxylate transporter), member 7	0.93277	0.0137567
CYP4V2	ENSBTAG00000021263	cytochrome P450, family 4, subfamily V, polypeptide 2	-0.903134	0.0138056
ASIP	ENSBTAG00000034077	agouti signaling protein	2.73486	0.0138056
TTC25	ENSBTAG00000013698	tetratricopeptide repeat domain 25	1.26555	0.0139818
LMO4	ENSBTAG00000000305	LIM domain only 4	0.693347	0.0142313
DTX1	ENSBTAG00000016738	deltex 1, E3 ubiquitin ligase	-0.581828	0.0143184
MMP23B	ENSBTAG00000010732	matrix metallopeptidase 23B	-0.877038	0.0143231
PRKCZ	ENSBTAG00000014119	protein kinase C, zeta	-1.58928	0.0143647
HTRA3	ENSBTAG00000047613	HtrA serine peptidase 3	-1.34043	0.0143647
SCARB1	ENSBTAG00000014269	scavenger receptor class B, member 1	0.600981	0.0143647
NDUFA9	ENSBTAG00000005465	NADH dehydrogenase	0.52114	0.0143877
PMM2	ENSBTAG00000001440	Phosphomannomutase 2	0.546351	0.0143877
GTF2H5	ENSBTAG00000008543	general transcription factor IIH, polypeptide 5	0.554567	0.0143877
DCXR	ENSBTAG00000008747	dicarbonyl/L-xylulose reductase	0.586718	0.0143877
BCKDHA	ENSBTAG00000016037	2-oxoisovalerate dehydrogenase subunit alpha, mitochondrial precursor	0.668582	0.0143877
ZBTB16	ENSBTAG00000011266	zinc finger and BTB domain containing 16	-1.25933	0.0144791
OLFML3	ENSBTAG00000011327	olfactomedin-like 3	-1.02001	0.0144791
RHOQ	ENSBTAG00000013749	rho-related GTP-binding protein RhoQ	0.690337	0.0144791
NCKAP5L	ENSBTAG00000004851	NCK-associated protein 5-like	-0.691889	0.0145227
CHCHD3	ENSBTAG00000024723	coiled-coil-helix-coiled-coil-helix domain containing 3	0.488036	0.0145267
PRDX6	ENSBTAG00000004855	peroxiredoxin 6	0.54204	0.0146778
KLF4	ENSBTAG00000020355	Kruppel-like factor 4 (gut)	-0.81121	0.0149266
GABRE	ENSBTAG00000013548	gamma-aminobutyric acid (GABA) A receptor, epsilon	-1.2443	0.015272
LARP6	ENSBTAG00000003915	La ribonucleoprotein domain family, member 6	-0.769741	0.015272
	ENSBTAG00000013311	Novel Processed pseudogene	-0.674856	0.015272
FGFR2	ENSBTAG00000014064	fibroblast growth factor receptor 2	0.845987	0.015272
HSPB6	ENSBTAG00000018598	heat shock protein, alpha-crystallin-related, B6	-0.863468	0.0156883
LACTB2	ENSBTAG00000001808	lactamase, beta 2	0.621319	0.0158602
FASN	ENSBTAG00000015980	fatty acid synthase	0.759051	0.0158602
	ENSBTAG00000037415	Uncharacterized protein	0.970766	0.0158602
COX1	ENSBTAG00000043561	cytochrome c oxidase subunit I (mitochondrion)	0.5882	0.0165249
RBKS	ENSBTAG00000031332	ribokinase	0.670101	0.0165249
MICAL3	ENSBTAG00000048271	microtubule associated monooxygenase, calponin and LIM domain containing 3	-0.887835	0.0165328
LOC782114	ENSBTAG00000047496	Uncharacterized protein	0.776674	0.0165981
NECAB3	ENSBTAG00000003946	N-terminal EF-hand calcium binding protein 3	-0.903767	0.0167337
APOOL	ENSBTAG00000021790	apolipoprotein O-like	0.510203	0.0167337
SDHD	ENSBTAG00000016266	Succinate dehydrogenase	0.512107	0.0167337
SLC25A13	ENSBTAG00000003773	solute carrier family 25 (aspartate/glutamate carrier), member 13	0.847078	0.0167469
RTCA	ENSBTAG00000006321	RNA 3'-terminal phosphate cyclase	0.554522	0.0168795
CDK2AP2	ENSBTAG00000002121	cyclin-dependent kinase 2 associated protein 2	0.541756	0.0171406
RAP1GDS1	ENSBTAG00000007522	rap1 GTPase-GDP dissociation stimulator 1	0.631635	0.0171406
CCBL2	ENSBTAG00000000505	cysteine conjugate-beta lyase 2	0.558745	0.017186
ATP9A	ENSBTAG00000007962	ATPase, class II, type 9A	0.669275	0.017186
PRKAA2	ENSBTAG00000018747	5'-AMP-activated protein kinase catalytic subunit alpha-2	1.55275	0.017186
NDUFS4	ENSBTAG00000003728	NADH dehydrogenase (ubiquinone) Fe-S protein 4, 18kDa (NADH-coenzyme Q reductase)	0.546609	0.017198
PIM3	ENSBTAG00000045904	Pim-3 proto-oncogene, serine/threonine kinase	0.774919	0.017198
OLFM2	ENSBTAG00000007550	noelin-2 precursor	-1.24397	0.0173955
RCN3	ENSBTAG00000021799	reticulocalbin 3, EF-hand calcium binding domain	-0.882881	0.0173955
FCGRT	ENSBTAG00000013926	Fc fragment of IgG, receptor, transporter, alpha	-0.843623	0.0173955
DCTN5	ENSBTAG00000006410	dynactin 5 (p25)	0.50701	0.0173955
LAMTOR2	ENSBTAG00000011754	late endosomal/lysosomal adaptor, MAPK and MTOR activator 2	0.511333	0.0175088
PKNOX2	ENSBTAG00000000052	PBX/knotted 1 homeobox 2	-1.02392	0.0178568
FAHD1	ENSBTAG00000033015	Acylpyruvase FAHD1, mitochondrial	0.559295	0.0180874
WDR83OS	ENSBTAG00000006244	WD repeat domain 83 opposite strand	0.561474	0.0180874
LBP	ENSBTAG00000016864	lipopolysaccharide binding protein	0.688311	0.0181058
NYAP1	ENSBTAG00000017456	neuronal tyrosine-phosphorylated phosphoinositide-3-kinase adaptor 1	-1.10868	0.0183659
PLPP3	ENSBTAG00000011640	phospholipid phosphatase 3	-0.819844	0.0183659
DES	ENSBTAG00000005353	desmin	-2.74428	0.0184863
NMNAT1	ENSBTAG00000001361	nicotinamide nucleotide adenylyltransferase 1	0.609964	0.0186606
MEIS1	ENSBTAG00000008448	Meis homeobox 1	-0.732169	0.0187009
LTBP2	ENSBTAG00000021957	latent transforming growth factor beta binding protein 2	-1.24816	0.018754
GRM4	ENSBTAG00000013632	glutamate receptor, metabotropic 4	2.28067	0.0192304
	ENSBTAG00000007354	Novel Processed pseudogene	0.825907	0.0193814
A4GALT	ENSBTAG00000026497	alpha 1,4-galactosyltransferase	-1.45499	0.0199581
S1PR2	ENSBTAG00000002738	sphingosine-1-phosphate receptor 2	-0.602239	0.0199581
CHMP4C	ENSBTAG00000004792	charged multivesicular body protein 4C	-1.56427	0.0200723
NDUFAB1	ENSBTAG00000006391	NADH dehydrogenase (ubiquinone) 1, alpha/beta subcomplex, 1, 8kDa	0.660879	0.0200723
ISLR	ENSBTAG00000006024	immunoglobulin superfamily containing leucine-rich repeat	-0.917906	0.0201086
PRKAR2A	ENSBTAG00000014205	protein kinase, cAMP-dependent, regulatory, type II, alpha	0.593252	0.0201086
STRA13	ENSBTAG00000004108	stimulated by retinoic acid 13	0.682415	0.0201086
SLC30A9	ENSBTAG00000020367	solute carrier family 30 (zinc transporter), member 9	0.610236	0.0201254
FIBIN	ENSBTAG00000006676	fin bud initiation factor homolog (zebrafish)	-1.29116	0.0202819
C1QBP	ENSBTAG00000012739	complement component 1, q subcomponent binding protein	0.545785	0.0204901
PANK1	ENSBTAG00000010442	pantothenate kinase 1	1.0534	0.0208034
TPI1	ENSBTAG00000019782	triosephosphate isomerase 1	0.654139	0.0208088
CHD3	ENSBTAG00000014377	chromodomain helicase DNA binding protein 3	-0.638938	0.0208199
SHROOM1	ENSBTAG00000014676	shroom family member 1	-1.03084	0.0208406
	ENSBTAG00000025383	Novel Processed pseudogene	0.740132	0.0208406
TRAP1	ENSBTAG00000020109	Heat shock protein 75 kDa, mitochondrial	0.60665	0.0208506
CS	ENSBTAG00000004371	citrate synthase	0.619501	0.0208506
VCAM1	ENSBTAG00000007773	Uncharacterized protein; Vascular cell adhesion molecule-1 7D variant	0.78403	0.0209316
POLE	ENSBTAG00000000590	polymerase (DNA directed), epsilon, catalytic subunit	0.832181	0.0211852
CNKSR3	ENSBTAG00000012674	CNKSR family member 3	-0.666696	0.0212738
OXCT1	ENSBTAG00000033186	3-oxoacid CoA transferase 1	0.758546	0.0214215
TDRD7	ENSBTAG00000003719	tudor domain containing 7	0.661551	0.0214352
ABAT	ENSBTAG00000004038	4-aminobutyrate aminotransferase	0.768558	0.0214352
	ENSBTAG00000037634	Uncharacterized protein	2.46916	0.0214352
DVL2	ENSBTAG00000003075	dishevelled segment polarity protein 2	-0.655555	0.021612
MGST3	ENSBTAG00000010265	microsomal glutathione S-transferase 3	0.639152	0.021612
ZNF500	ENSBTAG00000037566	zinc finger protein 500	-0.817802	0.021612
PIPOX	ENSBTAG00000007946	pipecolic acid oxidase	1.21892	0.021612
PRDM8	ENSBTAG00000020570	PR domain containing 8	-0.904977	0.0216574
CLYBL	ENSBTAG00000004165	citrate lyase beta like	0.512695	0.0217893
SUCLG1	ENSBTAG00000006075	succinate-CoA ligase, alpha subunit	0.582439	0.0217893
	ENSBTAG00000035572	Pseudogene	0.627125	0.0217893
NDUFA8	ENSBTAG00000004295	NADH dehydrogenase (ubiquinone) 1 alpha subcomplex, 8, 19kDa	0.499036	0.0217966
POLR3K	ENSBTAG00000019803	polymerase (RNA) III (DNA directed) polypeptide K, 12.3 kDa	0.620686	0.022259
WNK4	ENSBTAG00000019907	WNK lysine deficient protein kinase 4	-0.934045	0.0222844
TNKS1BP1	ENSBTAG00000016469	tankyrase 1 binding protein 1, 182kDa	-0.672658	0.0222844
IP6K3	ENSBTAG00000033603	inositol hexakisphosphate kinase 3	0.684625	0.0222844
MGST1	ENSBTAG00000008541	microsomal glutathione S-transferase 1	0.791647	0.0222844
ALDH7A1	ENSBTAG00000009646	aldehyde dehydrogenase 7 family, member A1	0.502882	0.0223946
PAPLN	ENSBTAG00000011680	papilin, proteoglycan-like sulfated glycoprotein	-1.50888	0.0224784
COL1A1	ENSBTAG00000013103	collagen, type I, alpha 1	-1.1019	0.0225187
ADAMTS1	ENSBTAG00000000706	ADAM metallopeptidase with thrombospondin type 1 motif, 1	-0.790497	0.0225187
HMBS	ENSBTAG00000005364	hydroxymethylbilane synthase	0.523958	0.0225187
CDO1	ENSBTAG00000017442	cysteine dioxygenase type 1	-1.36281	0.0225474
APOO	ENSBTAG00000010937	apolipoprotein O precursor	0.742714	0.0227775
MRPS28	ENSBTAG00000001302	mitochondrial ribosomal protein S28	0.647773	0.0230758
WDR60	ENSBTAG00000024157	WD repeat domain 60	-0.608819	0.0233485
BCS1L	ENSBTAG00000003813	BC1 (ubiquinol-cytochrome c reductase) synthesis-like	0.681664	0.0233741
SQSTM1	ENSBTAG00000015591	sequestosome 1	0.724194	0.0233741
MTURN	ENSBTAG00000039231	maturin, neural progenitor differentiation regulator homolog (Xenopus)	0.915202	0.0233741
COX6B1	ENSBTAG00000023487	cytochrome c oxidase subunit 6B1	0.532222	0.0238798
SOD2	ENSBTAG00000006523	superoxide dismutase 2, mitochondrial	0.672949	0.0239478
PPIC	ENSBTAG00000001568	peptidylprolyl isomerase C (cyclophilin C)	-0.638813	0.0239729
NDUFC1	ENSBTAG00000039582	NADH dehydrogenase (ubiquinone) 1, subcomplex unknown, 1, 6kDa	0.870291	0.0242729
SOD1	ENSBTAG00000027412	Superoxide dismutase [Cu-Zn]	0.525489	0.0246158
CHPF	ENSBTAG00000020539	chondroitin polymerizing factor	-0.820193	0.0246863
ACE	ENSBTAG00000024950	angiotensin I converting enzyme (peptidyl-dipeptidase A) 3 precursor	-1.01909	0.0246917
COX19	ENSBTAG00000015253	COX19 cytochrome c oxidase assembly factor	0.561655	0.0246917
BOLA1	ENSBTAG00000006050	bolA family member 1	0.626911	0.0246917
CHPT1	ENSBTAG00000002490	choline phosphotransferase 1	0.677164	0.0246917
PLAGL1	ENSBTAG00000026523	pleiomorphic adenoma gene-like 1	-0.50106	0.0248905
KCNK12	ENSBTAG00000017500	potassium channel, two pore domain subfamily K, member 12	-1.94159	0.0249505
CPT1A	ENSBTAG00000021999	carnitine palmitoyltransferase 1A (liver)	-0.607507	0.0251804
IL17D	ENSBTAG00000025402	interleukin 17D	0.623207	0.0252612
EFS	ENSBTAG00000038733	embryonal Fyn-associated substrate	-0.766556	0.0254387
CPAMD8	ENSBTAG00000009331	C3 and PZP-like, alpha-2-macroglobulin domain containing 8	-1.70644	0.0254768
LYPLA1	ENSBTAG00000004243	Acyl-protein thioesterase 1	0.510451	0.025536
SCUBE1	ENSBTAG00000011275	signal peptide, CUB domain, EGF-like 1	-2.06061	0.0255406
MYH11	ENSBTAG00000015988	myosin-11	-2.13281	0.0255963
ATP5B	ENSBTAG00000013315	ATP synthase, H+ transporting, mitochondrial F1 complex, beta polypeptide	0.54136	0.0255963
NDUFAF1	ENSBTAG00000010778	NADH dehydrogenase (ubiquinone) complex I, assembly factor 1	0.600045	0.0257645
ADI1	ENSBTAG00000005403	acireductone dioxygenase 1	0.495513	0.0259591
DUSP15	ENSBTAG00000009005	dual specificity phosphatase 15	0.740056	0.0259591
AGFG1	ENSBTAG00000021323	ArfGAP with FG repeats 1	0.676831	0.0259639
TMEM126A	ENSBTAG00000000451	Transmembrane protein 126A	0.765133	0.0259763
CNN1	ENSBTAG00000011207	calponin 1, basic, smooth muscle	-2.30194	0.0261145
PHB	ENSBTAG00000017120	prohibitin	0.502611	0.0262694
ANK3	ENSBTAG00000019052	ankyrin 3, node of Ranvier (ankyrin G)	-1.36308	0.0264661
FAM186B	ENSBTAG00000019283	family with sequence similarity 186, member B	-0.792124	0.0265036
CALHM2	ENSBTAG00000009719	calcium homeostasis modulator 2	-0.865992	0.0265451
SNRNP25	ENSBTAG00000019804	small nuclear ribonucleoprotein 25kDa (U11/U12)	0.701272	0.0265451
UBE2O	ENSBTAG00000020115	ubiquitin-conjugating enzyme E2O	-0.566217	0.0267155
PDXP	ENSBTAG00000030255	pyridoxal (pyridoxine, vitamin B6) phosphatase	0.623636	0.0272192
	ENSBTAG00000019025	NADH dehydrogenase	0.577757	0.0272528
COMMD6	ENSBTAG00000009824	COMM domain containing 6	0.685371	0.0272528
SC5D	ENSBTAG00000019246	sterol-C5-desaturase	0.525903	0.0273193
POLR2L	ENSBTAG00000031061	polymerase (RNA) II (DNA directed) polypeptide L, 7.6kDa	0.619043	0.0273792
TMEM126B	ENSBTAG00000020596	transmembrane protein 126B	0.648403	0.0273792
PSMD14	ENSBTAG00000021691	proteasome 26S subunit, non-ATPase 14	0.653766	0.0273792
GRB10	ENSBTAG00000017086	growth factor receptor-bound protein 10	-0.711705	0.0273817
SOBP	ENSBTAG00000019175	sine oculis binding protein homolog	0.541896	0.0273817
MRPL51	ENSBTAG00000014729	mitochondrial ribosomal protein L51	0.466977	0.0273913
CKB	ENSBTAG00000035998	Creatine kinase B-type	1.00095	0.0274168
PDHX	ENSBTAG00000018261	pyruvate dehydrogenase complex, component X	0.604828	0.0274262
GLYAT	ENSBTAG00000038323	glycine N-acyltransferase	1.06688	0.0274262
CP	ENSBTAG00000012164	ceruloplasmin (ferroxidase)	1.2284	0.0274262
CKM	ENSBTAG00000013921	creatine kinase, muscle	-2.80428	0.0276561
PRDM6	ENSBTAG00000020578	PR domain containing 6	-1.13495	0.0277642
COL1A2	ENSBTAG00000013472	collagen, type I, alpha 2	-0.999514	0.0278096
CLEC3B	ENSBTAG00000018331	C-type lectin domain family 3, member B	-0.712125	0.0278096
PHKB	ENSBTAG00000004806	phosphorylase kinase, beta	0.559273	0.0278096
BRE	ENSBTAG00000031335	brain and reproductive organ-expressed (TNFRSF1A modulator)	0.47824	0.0279995
COX8A	ENSBTAG00000004920	cytochrome c oxidase subunit 8A, mitochondrial precursor	0.58197	0.0280775
OPA1	ENSBTAG00000019514	optic atrophy 1 (autosomal dominant)	0.624086	0.0281437
GART	ENSBTAG00000009188	phosphoribosylglycinamide formyltransferase, phosphoribosylglycinamide synthetase, phosphoribosylaminoimidazole synthetase	0.512136	0.0282687
MSI2	ENSBTAG00000004406	musashi RNA-binding protein 2	0.932283	0.0283788
GFRA3	ENSBTAG00000005288	Bos taurus GDNF family receptor alpha 3 (GFRA3), mRNA.	-1.68364	0.0287051
PSMA2	ENSBTAG00000000990	proteasome subunit alpha 2	0.620481	0.0287107
ABHD11	ENSBTAG00000010339	abhydrolase domain containing 11	0.798704	0.0287624
	ENSBTAG00000032057	Uncharacterized protein	0.549758	0.0289027
UCHL5	ENSBTAG00000013620	ubiquitin carboxyl-terminal hydrolase L5	0.486646	0.0289798
SMC1A	ENSBTAG00000017761	structural maintenance of chromosomes protein 1A	0.574595	0.0292502
LY6E	ENSBTAG00000017040	lymphocyte antigen 6 complex, locus E	1.0223	0.0293183
SLC4A4	ENSBTAG00000002348	solute carrier family 4 (sodium bicarbonate cotransporter), member 4	0.996818	0.0296343
	ENSBTAG00000015266	Succinate dehydrogenase assembly factor 2, mitochondrial	0.446301	0.0299123
	ENSBTAG00000013411	Alpha-enolase	0.550183	0.0301071
PHLDB3	ENSBTAG00000004377	pleckstrin homology-like domain family B member 3	-0.92467	0.0301226
CABLES1	ENSBTAG00000008705	Cdk5 and Abl enzyme substrate 1	0.578897	0.0301309
TMEM100	ENSBTAG00000009292	transmembrane protein 100	-0.690385	0.03103
SELM	ENSBTAG00000031279	selenoprotein M precursor	-0.874319	0.0310724
	ENSBTAG00000001143	Uncharacterized protein	1.10077	0.0310724
GAS1	ENSBTAG00000046803	growth arrest-specific 1	-0.933151	0.0313829
HSPE1	ENSBTAG00000012589	heat shock 10kDa protein 1	0.565735	0.0315484
GOT1	ENSBTAG00000011960	glutamic-oxaloacetic transaminase 1, soluble	0.547376	0.0318507
PLCD3	ENSBTAG00000006052	phospholipase C, delta 3	-0.742553	0.0319087
KIAA1614	ENSBTAG00000006260	KIAA1614	-0.699554	0.0319342
ROBO3	ENSBTAG00000004355	roundabout guidance receptor 3	-1.40708	0.0320902
LONP1	ENSBTAG00000001795	lon peptidase 1, mitochondrial	0.456761	0.0320962
	ENSBTAG00000046486	Uncharacterized protein	0.561792	0.0320962
SLC39A10	ENSBTAG00000016782	solute carrier family 39 (zinc transporter), member 10	0.80738	0.0320962
AIFM3	ENSBTAG00000038132	apoptosis-inducing factor, mitochondrion-associated, 3	-1.29469	0.0321135
NTNG2	ENSBTAG00000007235	netrin G2	-1.31484	0.0321265
CILP	ENSBTAG00000002821	cartilage intermediate layer protein, nucleotide pyrophosphohydrolase	-0.926956	0.0321265
AHDC1	ENSBTAG00000037456	AT hook, DNA binding motif, containing 1	-0.695827	0.0321265
	ENSBTAG00000009603	Cytochrome b-c1 complex subunit 6, mitochondrial	0.522554	0.0321265
	ENSBTAG00000017009	COX assembly mitochondrial protein 2 homolog	0.606236	0.0321265
FLNC	ENSBTAG00000006253	filamin C, gamma	-1.13634	0.0321867
COQ2	ENSBTAG00000005744	coenzyme Q2 4-hydroxybenzoate polyprenyltransferase	0.552912	0.0321867
PrP	ENSBTAG00000027937	Major prion protein	0.737042	0.0321867
IVD	ENSBTAG00000004409	isovaleryl-CoA dehydrogenase	0.573631	0.0325382
NYNRIN	ENSBTAG00000007149	protein NYNRIN	-0.645267	0.0325665
FAM69A	ENSBTAG00000002028	family with sequence similarity 69, member A	-0.736946	0.0326887
CCL5	ENSBTAG00000007191	chemokine (C-C motif) ligand 5	1.18503	0.0326887
CYP17A1	ENSBTAG00000014335	cytochrome P450, family 17, subfamily A, polypeptide 1	2.15394	0.0326959
CPEB2	ENSBTAG00000019847	cytoplasmic polyadenylation element binding protein 2	0.923506	0.0328188
CLIP4	ENSBTAG00000007378	CAP-GLY domain containing linker protein family, member 4	0.984958	0.0328188
TECPR2	ENSBTAG00000012143	tectonin beta-propeller repeat-containing protein 2	-0.580222	0.0333045
MAP2K1	ENSBTAG00000033983	mitogen-activated protein kinase kinase 1	0.488973	0.0333268
	ENSBTAG00000046319	NADH dehydrogenase	0.540944	0.033489
SUSD4	ENSBTAG00000020989	sushi domain containing 4	-1.95361	0.0335924
	ENSBTAG00000007812	NADH dehydrogenase	0.555958	0.0336174
GPER1	ENSBTAG00000048154	G protein-coupled estrogen receptor 1	1.02066	0.0336174
MRC2	ENSBTAG00000015739	C-type mannose receptor 2 precursor	-0.766578	0.0336938
GPX7	ENSBTAG00000018281	glutathione peroxidase 7	-0.675324	0.0336938
	ENSBTAG00000018278	ATP synthase subunit O, mitochondrial	0.525524	0.0336938
MMP16	ENSBTAG00000006877	matrix metallopeptidase 16 (membrane-inserted)	-0.901082	0.0338634
POLR2E	ENSBTAG00000020776	polymerase (RNA) II (DNA directed) polypeptide E, 25kDa	0.452406	0.0338634
PCSK5	ENSBTAG00000008101	proprotein convertase subtilisin/kexin type 5	0.678553	0.0342034
MPZ	ENSBTAG00000033835	myelin protein zero	-1.94311	0.0346892
RGS4	ENSBTAG00000046277	regulator of G-protein signaling 4	-1.16057	0.0346892
MRPS10	ENSBTAG00000015301	mitochondrial ribosomal protein S10	0.441881	0.0346892
PRLR	ENSBTAG00000025035	prolactin receptor	-1.62736	0.0350431
OLFML2B	ENSBTAG00000034147	olfactomedin-like 2B	-0.80435	0.0350431
CHST1	ENSBTAG00000003721	carbohydrate (keratan sulfate Gal-6) sulfotransferase 1	-0.791257	0.035515
AACS	ENSBTAG00000005678	acetoacetyl-CoA synthetase	0.813936	0.0355409
CDH15	ENSBTAG00000011530	cadherin 15, type 1, M-cadherin (myotubule)	1.3222	0.0356111
	ENSBTAG00000048058	Uncharacterized protein	-1.4012	0.0356182
	ENSBTAG00000026650	Uncharacterized protein	0.547938	0.0356182
HPD	ENSBTAG00000004175	4-hydroxyphenylpyruvate dioxygenase	1.53215	0.0356182
HSPA12A	ENSBTAG00000013779	heat shock 70kDa protein 12A	-0.768006	0.0363524
COL6A3	ENSBTAG00000030190	collagen, type VI, alpha 3	-0.906628	0.0366969
COQ5	ENSBTAG00000015761	coenzyme Q5, methyltransferase	0.461994	0.0380205
EPAS1	ENSBTAG00000003711	endothelial PAS domain protein 1	0.571884	0.0380205
SAMSN1	ENSBTAG00000002623	SAM domain, SH3 domain and nuclear localization signals 1	0.710981	0.0380205
GPR1	ENSBTAG00000017043	G protein-coupled receptor 1	-1.34415	0.0380309
RAMP3	ENSBTAG00000020704	receptor (G protein-coupled) activity modifying protein 3	-1.33484	0.0385074
CSRP2	ENSBTAG00000013406	cysteine and glycine-rich protein 2	-0.924311	0.0385074
SAMM50	ENSBTAG00000045957	sorting and assembly machinery component 50 homolog	0.466563	0.0385074
DHFR	ENSBTAG00000007681	dihydrofolate reductase	0.503957	0.0385074
ATP6V1E1	ENSBTAG00000014238	ATPase, H+ transporting, lysosomal 31kDa, V1 subunit E1	0.516721	0.0385074
PCK2	ENSBTAG00000011934	phosphoenolpyruvate carboxykinase 2 (mitochondrial)	0.728785	0.0387279
DNM1	ENSBTAG00000011307	dynamin 1	-0.778172	0.0391246
NME1	ENSBTAG00000004651	NME/NM23 nucleoside diphosphate kinase 1	0.567953	0.0392993
CTHRC1	ENSBTAG00000032591	collagen triple helix repeat containing 1	-1.48868	0.0393249
RPS19BP1	ENSBTAG00000017463	ribosomal protein S19 binding protein 1	0.521106	0.0393371
MMAB	ENSBTAG00000005178	cob(I)yrinic acid a,c-diamide adenosyltransferase, mitochondrial precursor	0.556031	0.0396094
PTPRS	ENSBTAG00000018052	protein tyrosine phosphatase, receptor type, S	-0.683494	0.0399995
ITIH4	ENSBTAG00000007850	inter-alpha-trypsin inhibitor heavy chain family, member 4	-0.919396	0.0400393
SMARCD2	ENSBTAG00000021062	SWI/SNF related, matrix associated, actin dependent regulator of chromatin, subfamily d, member 2	-0.523641	0.0400393
TAF13	ENSBTAG00000031656	TAF13 RNA polymerase II, TATA box binding protein (TBP)-associated factor, 18kDa	0.585852	0.0400393
MAN1C1	ENSBTAG00000003069	mannosidase, alpha, class 1C, member 1	-0.696833	0.0405939
SLC39A13	ENSBTAG00000019436	solute carrier family 39 (zinc transporter), member 13	-0.527825	0.0405939
THUMPD3	ENSBTAG00000003112	THUMP domain containing 3	0.52499	0.0408029
	ENSBTAG00000005140	Uncharacterized protein	-0.646713	0.0412492
NDUFAF5	ENSBTAG00000004302	NADH dehydrogenase (ubiquinone) complex I, assembly factor 5	0.776622	0.0414327
POLR2D	ENSBTAG00000010225	polymerase (RNA) II (DNA directed) polypeptide D	0.464034	0.041487
CARD10	ENSBTAG00000015044	caspase recruitment domain family, member 10	-0.607674	0.0420548
GLOD4	ENSBTAG00000019160	glyoxalase domain containing 4	0.433596	0.042292
MEIS3	ENSBTAG00000006862	Meis homeobox 3	-0.771872	0.0423807
ERBB2	ENSBTAG00000021798	erb-b2 receptor tyrosine kinase 2	-0.643316	0.0423986
SERINC1	ENSBTAG00000000019	serine incorporator 1 precursor	0.50179	0.0423986
ATP5S	ENSBTAG00000015202	ATP synthase, H+ transporting, mitochondrial Fo complex, subunit s (factor B)	0.60068	0.0423986
DYRK3	ENSBTAG00000013294	dual-specificity tyrosine-(Y)-phosphorylation regulated kinase 3	0.676423	0.0424315
SLC25A17	ENSBTAG00000006200	solute carrier family 25 (mitochondrial carrier; peroxisomal membrane protein, 34kDa), member 17	0.50262	0.0424342
S100A10	ENSBTAG00000015147	S100 calcium binding protein A10	0.505321	0.0424342
ANXA6	ENSBTAG00000014809	annexin A6	0.551962	0.0424342
POLR3H	ENSBTAG00000005311	polymerase (RNA) III (DNA directed) polypeptide H (22.9kD)	0.67921	0.0424342
ADAMTS18	ENSBTAG00000001010	ADAM metallopeptidase with thrombospondin type 1 motif, 18	-1.27859	0.0424458
LRP4	ENSBTAG00000008429	low-density lipoprotein receptor-related protein 4 precursor	-0.789346	0.042913
ACLY	ENSBTAG00000016740	ATP citrate lyase	1.14803	0.0430319
	ENSBTAG00000032954	ATP synthase subunit epsilon, mitochondrial	0.499375	0.0431219
HABP4	ENSBTAG00000011586	hyaluronan binding protein 4	0.737962	0.0431374
DHCR24	ENSBTAG00000004688	24-dehydrocholesterol reductase	0.543649	0.0432499
MRPL13	ENSBTAG00000006767	mitochondrial ribosomal protein L13	0.435095	0.0435111
CYB5A	ENSBTAG00000012012	cytochrome b5 type A (microsomal)	0.76956	0.0444768
ATP6V1A	ENSBTAG00000002703	ATPase, H+ transporting, lysosomal 70kDa, V1 subunit A	0.518513	0.0447501
	ENSBTAG00000047676	Proline dehydrogenase 1, mitochondrial	0.840447	0.0447501
COPS5	ENSBTAG00000002784	COP9 signalosome subunit 5	0.42419	0.0450032
PDRG1	ENSBTAG00000009743	p53 and DNA-damage regulated 1	0.503451	0.0450664
ITM2C	ENSBTAG00000017855	integral membrane protein 2C	-0.60763	0.0451623
EVC2	ENSBTAG00000004277	limbin	-0.62777	0.0453161
BRPF3	ENSBTAG00000013316	bromodomain and PHD finger containing, 3	-0.516348	0.0453161
SCIN	ENSBTAG00000009786	scinderin	-1.20013	0.0453317
OSR1	ENSBTAG00000008113	odd-skipped related transciption factor 1	-0.828494	0.045807
ADTRP	ENSBTAG00000019533	androgen-dependent TFPI-regulating protein	0.820074	0.0460091
LGALS3BP	ENSBTAG00000001368	lectin, galactoside-binding, soluble, 3 binding protein	0.614923	0.0460476
REXO2	ENSBTAG00000005843	Oligoribonuclease, mitochondrial	0.608573	0.0460603
MTHFR	ENSBTAG00000020698	methylenetetrahydrofolate reductase (NAD(P)H)	-0.631178	0.0468383
ITPR2	ENSBTAG00000002313	inositol 1,4,5-trisphosphate receptor type 2	0.587867	0.0468424
PPP2R2B	ENSBTAG00000001862	protein phosphatase 2, regulatory subunit B, beta	-1.70565	0.0469979
MTFR1	ENSBTAG00000008629	mitochondrial fission regulator 1	0.479258	0.0469979
EHHADH	ENSBTAG00000019625	enoyl-CoA, hydratase/3-hydroxyacyl CoA dehydrogenase	0.729554	0.0469979
COL5A1	ENSBTAG00000047998	collagen, type V, alpha 1	-0.704532	0.0476029
CNTN3	ENSBTAG00000007615	contactin 3 (plasmacytoma associated)	-1.19333	0.0477673
KHDRBS3	ENSBTAG00000002181	KH domain containing, RNA binding, signal transduction associated 3	-0.601195	0.0477673
SLC26A11	ENSBTAG00000015276	solute carrier family 26 (anion exchanger), member 11	-0.514065	0.0478391
PIEZO1	ENSBTAG00000020944	piezo-type mechanosensitive ion channel component 1	-0.603132	0.0479334
LANCL2	ENSBTAG00000018026	lanC-like protein 2	0.438968	0.0479334
	ENSBTAG00000011918	Biogenesis of lysosome-related organelles complex 1 subunit 1	0.475209	0.0479334
AK3	ENSBTAG00000017147	adenylate kinase 3	0.523762	0.0479334
TSPAN13	ENSBTAG00000012805	tetraspanin 13	0.546386	0.0479334
GPR153	ENSBTAG00000013071	G protein-coupled receptor 153	-0.954859	0.0488004
RAB3IL1	ENSBTAG00000015745	RAB3A interacting protein (rabin3)-like 1	-0.706261	0.04886
BCAT2	ENSBTAG00000009172	branched chain amino-acid transaminase 2, mitochondrial	0.595231	0.04886
LTBP3	ENSBTAG00000006747	latent transforming growth factor beta binding protein 3	-0.799501	0.049035
KYNU	ENSBTAG00000032277	kynureninase	1.3431	0.049035
PODN	ENSBTAG00000012514	podocan	-0.835791	0.0493005
	ENSBTAG00000046879		-0.941188	0.0493071
OSBPL10	ENSBTAG00000009194	oxysterol binding protein-like 10	-0.817422	0.0493113
P4HA2	ENSBTAG00000001116	prolyl 4-hydroxylase, alpha polypeptide II	-0.645906	0.0493113
LAMTOR1	ENSBTAG00000003001	late endosomal/lysosomal adaptor, MAPK and MTOR activator 1	0.496721	0.0493113
HINT3	ENSBTAG00000001956	histidine triad nucleotide binding protein 3	0.666894	0.0493113
GLRX2	ENSBTAG00000015972	glutaredoxin 2	0.537179	0.0494692
CCT6A	ENSBTAG00000008184	chaperonin containing TCP1, subunit 6A (zeta 1)	0.670339	0.0494692
FKBP10	ENSBTAG00000011454	FK506 binding protein 10, 65 kDa	-0.823994	0.0500194
UCK2	ENSBTAG00000044150	uridine-cytidine kinase 2	0.565745	0.0500464
PRR15L	ENSBTAG00000012249	proline rich 15-like	0.970839	0.0502175
WBSCR17	ENSBTAG00000008718	Williams-Beuren syndrome chromosome region 17	-1.4151	0.05032
PDK4	ENSBTAG00000014069	pyruvate dehydrogenase kinase, isozyme 4	-0.919469	0.05032
CKAP4	ENSBTAG00000011913	cytoskeleton-associated protein 4	-0.624413	0.05032
SLC25A34	ENSBTAG00000018723	solute carrier family 25, member 34	0.644838	0.05032
MASP1	ENSBTAG00000012467	mannan-binding lectin serine peptidase 1 (C4/C2 activating component of Ra-reactive factor)	0.709757	0.05032
SLC25A39	ENSBTAG00000019463	solute carrier family 25, member 39	0.555962	0.0503464
PPM1L	ENSBTAG00000001274	protein phosphatase, Mg2+/Mn2+ dependent, 1L	0.772806	0.0504088
PEX19	ENSBTAG00000007537	peroxisomal biogenesis factor 19	0.554492	0.0505454
ORAI3	ENSBTAG00000002344	ORAI calcium release-activated calcium modulator 3	-0.714165	0.0507947
PCOLCE	ENSBTAG00000020528	procollagen C-endopeptidase enhancer	-0.709748	0.0508508
	ENSBTAG00000031483		0.491348	0.0509738
	ENSBTAG00000025258	Uncharacterized protein	2.53033	0.0511176
DNM1L	ENSBTAG00000011395	dynamin 1-like	0.473251	0.0512215
VDAC2	ENSBTAG00000012975	voltage-dependent anion channel 2	0.523842	0.0512215
USP14	ENSBTAG00000019214	ubiquitin specific peptidase 14 (tRNA-guanine transglycosylase)	0.652124	0.0512215
TIMM8A	ENSBTAG00000022292	translocase of inner mitochondrial membrane 8 homolog A (yeast)	0.652769	0.0512215
NDUFB9	ENSBTAG00000020405	NADH dehydrogenase (ubiquinone) 1 beta subcomplex, 9, 22kDa	0.476658	0.0513024
	ENSBTAG00000024311	Uncharacterized protein	0.508907	0.0513895
LIAS	ENSBTAG00000014520	lipoic acid synthetase	0.485005	0.0514789
ENPP4	ENSBTAG00000003499	ectonucleotide pyrophosphatase/phosphodiesterase 4 (putative)	0.651236	0.0514789
OSGIN2	ENSBTAG00000013678	oxidative stress induced growth inhibitor family member 2	0.685204	0.0514789
FAM195A	ENSBTAG00000045857	family with sequence similarity 195, member A	0.754566	0.0514789
ADAMTSL2	ENSBTAG00000007492	ADAMTS-like protein 2 precursor	-1.31765	0.0517109
	ENSBTAG00000034586	Myelin and lymphocyte protein	-1.02573	0.051811
PARD6G	ENSBTAG00000005917	par-6 family cell polarity regulator gamma	-0.801729	0.051811
PSMA5	ENSBTAG00000020641	proteasome subunit alpha 5	0.46456	0.051811
DERA	ENSBTAG00000022167	deoxyribose-phosphate aldolase (putative)	0.408784	0.0520334
MLLT11	ENSBTAG00000015369	myeloid/lymphoid or mixed-lineage leukemia; translocated to, 11	-0.684776	0.0520964
C14orf166	ENSBTAG00000021944	chromosome 14 open reading frame 166	0.472889	0.0521887
MEMO1	ENSBTAG00000007734	mediator of cell motility 1	0.534221	0.0521887
GATM	ENSBTAG00000005586	glycine amidinotransferase (L-arginine:glycine amidinotransferase)	-0.725344	0.0522057
DLG4	ENSBTAG00000002564	discs, large homolog 4 (Drosophila)	-0.693727	0.0531575
CCDC190	ENSBTAG00000027425	coiled-coil domain containing 190	-2.07372	0.0532999
SARM1	ENSBTAG00000002816	sterile alpha and TIR motif containing 1	-0.706161	0.0534713
NOL3	ENSBTAG00000003519	nucleolar protein 3 (apoptosis repressor with CARD domain)	-0.815211	0.0537496
	ENSBTAG00000046432	Uncharacterized protein	0.903338	0.0537496
TNNT2	ENSBTAG00000045789	troponin T type 2 (cardiac)	-0.843184	0.0538009
	ENSBTAG00000046981	Supervillin	-0.722036	0.0538009
TMEM39A	ENSBTAG00000000213	transmembrane protein 39A	-0.529015	0.0538009
	ENSBTAG00000014068	Voltage-dependent anion-selective channel protein 3	0.448205	0.0538009
	ENSBTAG00000048077	Bos taurus melanoma antigen family D, 4B (MAGED4B), mRNA.	-0.770709	0.0539352
TPST1	ENSBTAG00000000390	tyrosylprotein sulfotransferase 1	-0.672568	0.0539352
	ENSBTAG00000004496	Golgi apparatus membrane protein TVP23 homolog B	-0.452218	0.0539352
MRPL54	ENSBTAG00000008396	mitochondrial ribosomal protein L54	0.491132	0.054051
HDHD2	ENSBTAG00000047809	haloacid dehalogenase-like hydrolase domain containing 2	0.551712	0.054051
GPC3	ENSBTAG00000020406	glypican 3	-0.77472	0.0540846
GAS6	ENSBTAG00000019964	growth arrest-specific 6	-0.729959	0.0543128
PTGIS	ENSBTAG00000017537	prostaglandin I2 (prostacyclin) synthase	-1.15805	0.0544289
LHX6	ENSBTAG00000005525	LIM homeobox 6	-0.697191	0.0544289
LLGL1	ENSBTAG00000004635	lethal giant larvae homolog 1 (Drosophila)	-0.584509	0.0544289
	ENSBTAG00000017765	Glutathione S-transferase Mu 1	0.596355	0.0544736
EPHB3	ENSBTAG00000005313	ephrin type-B receptor 3 precursor	-0.860376	0.0544841
DPYD	ENSBTAG00000031358	dihydropyrimidine dehydrogenase	0.505639	0.0545886
RNF10	ENSBTAG00000015767	ring finger protein 10	0.438746	0.0546503
FAM124B	ENSBTAG00000038700	family with sequence similarity 124B	0.639348	0.0546503
BMX	ENSBTAG00000000377	BMX non-receptor tyrosine kinase	-1.33176	0.0547414
bta-mir-2904-3	ENSBTAG00000045632	bta-mir-2904-1	-3.63745	0.0553997
COL14A1	ENSBTAG00000013369	collagen, type XIV, alpha 1	-0.817374	0.0553997
SELENBP1	ENSBTAG00000008091	selenium binding protein 1	-0.579188	0.0553997
SLC35D2	ENSBTAG00000019939	solute carrier family 35 (UDP-GlcNAc/UDP-glucose transporter), member D2	-0.817964	0.0554661
	ENSBTAG00000012693	Uncharacterized protein	0.929525	0.0555241
NDUFS5	ENSBTAG00000010232	NADH dehydrogenase (ubiquinone) Fe-S protein 5, 15kDa (NADH-coenzyme Q reductase)	0.415748	0.0557831
DDAH1	ENSBTAG00000034776	dimethylarginine dimethylaminohydrolase 1	-0.955235	0.0560791
ACAP3	ENSBTAG00000009856	arf-GAP with coiled-coil, ANK repeat and PH domain-containing protein 3	-0.664232	0.0560791
SMG6	ENSBTAG00000000267	telomerase-binding protein EST1A	-0.472738	0.0562702
ADGRA3	ENSBTAG00000004653	adhesion G protein-coupled receptor A3	-0.647211	0.0567851
SBDS	ENSBTAG00000004051	Shwachman-Bodian-Diamond syndrome	0.58831	0.0570303
PTGES	ENSBTAG00000019453	prostaglandin E synthase	-0.858156	0.0574067
ALDH6A1	ENSBTAG00000018469	aldehyde dehydrogenase 6 family, member A1	0.631016	0.0574067
DCHS1	ENSBTAG00000015405	dachsous cadherin-related 1	-0.604083	0.0574746
IGFBP6	ENSBTAG00000021467	insulin-like growth factor binding protein 6	-0.711588	0.0577419
bta-mir-2904-3	ENSBTAG00000045657	bta-mir-2904-1	-5.15377	0.0585712
MVD	ENSBTAG00000012059	mevalonate (diphospho) decarboxylase	0.785174	0.058796
SV2B	ENSBTAG00000027074	synaptic vesicle glycoprotein 2B	-0.937198	0.0589466
PI16	ENSBTAG00000002092	peptidase inhibitor 16	-1.11882	0.0589579
	ENSBTAG00000008674	Protein FAM136A	0.426965	0.0589579
TGFB2	ENSBTAG00000005359	transforming growth factor, beta 2	-0.454354	0.059079
THEM4	ENSBTAG00000004772	acyl-coenzyme A thioesterase THEM4	0.670555	0.059079
PLP1	ENSBTAG00000006977	proteolipid protein 1	-1.57115	0.0597236
GNB3	ENSBTAG00000016043	guanine nucleotide binding protein (G protein), beta polypeptide 3	-0.792499	0.0597236
NCKAP5	ENSBTAG00000005238	NCK-associated protein 5	0.851312	0.0597236
HLCS	ENSBTAG00000033679	holocarboxylase synthetase (biotin-(proprionyl-CoA-carboxylase (ATP-hydrolysing)) ligase)	0.461162	0.0598194
	ENSBTAG00000010020		0.510624	0.0598194
PKD2L1	ENSBTAG00000010742	polycystic kidney disease 2-like 1	0.855476	0.0598194
ZBP1	ENSBTAG00000012406	Z-DNA binding protein 1	2.07295	0.0598194
ACAN	ENSBTAG00000016158	aggrecan	-2.68024	0.0602595
SEC22B	ENSBTAG00000007712	SEC22 homolog B, vesicle trafficking protein (gene/pseudogene)	0.437731	0.0602595
RAB11FIP3	ENSBTAG00000016591	RAB11 family interacting protein 3 (class II)	-0.541365	0.0604482
RNF19A	ENSBTAG00000017833	ring finger protein 19A, RBR E3 ubiquitin protein ligase	0.460824	0.0604482
LYVE1	ENSBTAG00000000802	lymphatic vessel endothelial hyaluronan receptor 1	-1.28605	0.0609375
GPR162	ENSBTAG00000034385	probable G-protein coupled receptor 162	-1.35629	0.0610203
SCML1	ENSBTAG00000017649	sex comb on midleg-like 1 (Drosophila)	-0.702837	0.0610203
DAPK1	ENSBTAG00000000738	death-associated protein kinase 1	-0.653968	0.0610203
ANAPC13	ENSBTAG00000014461	anaphase promoting complex subunit 13	0.445765	0.0610203
GDE1	ENSBTAG00000002101	glycerophosphodiester phosphodiesterase 1	0.519174	0.0610203
S100A1	ENSBTAG00000005163	S100 calcium binding protein A1	-0.867785	0.0613693
SCUBE2	ENSBTAG00000020573	signal peptide, CUB domain, EGF-like 2	-0.539665	0.0613693
NELFA	ENSBTAG00000017921	negative elongation factor complex member A	-0.517546	0.0613693
MDC1	ENSBTAG00000025526	mediator of DNA-damage checkpoint 1	-0.514012	0.0613693
	ENSBTAG00000001109	28S ribosomal protein S14, mitochondrial	0.445011	0.0613693
ABCD1	ENSBTAG00000020551	ATP-binding cassette, sub-family D (ALD), member 1	0.505907	0.0616606
CD274	ENSBTAG00000000095	CD274 molecule	1.67234	0.0616897
HSD3B7	ENSBTAG00000002346	hydroxy-delta-5-steroid dehydrogenase, 3 beta- and steroid delta-isomerase 7	-0.651002	0.0616973
CNNM3	ENSBTAG00000010846	cyclin and CBS domain divalent metal cation transport mediator 3	-0.50754	0.0616973
UQCRC2	ENSBTAG00000021651	ubiquinol-cytochrome c reductase core protein II	0.56927	0.0616973
MX2	ENSBTAG00000008471	MX dynamin-like GTPase 2	2.80513	0.0616973
bta-mir-2469	ENSBTAG00000044633	bta-mir-2469	0.681756	0.0618523
KCNH2	ENSBTAG00000004078	potassium channel, voltage gated eag related subfamily H, member 2	-1.93331	0.0622309
JDP2	ENSBTAG00000009451	Jun dimerization protein 2	-0.572287	0.0623653
GPRC5C	ENSBTAG00000018663	G protein-coupled receptor, class C, group 5, member C	-0.723975	0.0630748
TXNL1	ENSBTAG00000015731	thioredoxin-like 1	0.459966	0.0634647
TCEA3	ENSBTAG00000038865	transcription elongation factor A (SII), 3	-1.00435	0.0635714
AKIRIN2	ENSBTAG00000003764	akirin 2	0.426453	0.0635714
DGAT2	ENSBTAG00000001154	diacylglycerol O-acyltransferase 2	0.627561	0.0635714
COX15	ENSBTAG00000045703	cytochrome c oxidase assembly homolog 15 (yeast)	0.482749	0.0640649
IRX3	ENSBTAG00000012083	iroquois homeobox 3	0.663142	0.0640649
	ENSBTAG00000046713		0.661094	0.0643712
HIBCH	ENSBTAG00000007787	3-hydroxyisobutyryl-CoA hydrolase	0.492311	0.0646191
UNC79	ENSBTAG00000008017	unc-79 homolog (C. elegans)	1.25335	0.0646191
TINAGL1	ENSBTAG00000013235	tubulointerstitial nephritis antigen-like 1	0.53397	0.0647903
ACSL4	ENSBTAG00000018986	acyl-CoA synthetase long-chain family member 4	0.833666	0.064807
ADAM33	ENSBTAG00000013163	ADAM metallopeptidase domain 33	-0.714206	0.0649125
	ENSBTAG00000007394	60S ribosomal protein L22-like 1	-0.566143	0.0649125
PDHB	ENSBTAG00000021724	pyruvate dehydrogenase (lipoamide) beta	0.43409	0.0649125
MLXIPL	ENSBTAG00000009153	MLX interacting protein-like	0.586917	0.0649125
	ENSBTAG00000011434	atrial natriuretic peptide receptor 2 precursor	-0.545987	0.0651117
ATP10A	ENSBTAG00000027081	ATPase phospholipid transporting 10A	-0.972034	0.0654408
HSPA6	ENSBTAG00000039035	heat shock 70kDa protein 6 (HSP70B')	1.12596	0.0655834
ATP1A2	ENSBTAG00000010551	ATPase, Na+/K+ transporting, alpha 2 polypeptide	-1.74236	0.0658949
RAB34	ENSBTAG00000046129	RAB34, member RAS oncogene family	-0.634402	0.0658949
SLC37A1	ENSBTAG00000021286	solute carrier family 37 (glucose-6-phosphate transporter), member 1	-0.801351	0.0660196
DTX4	ENSBTAG00000004046	deltex 4, E3 ubiquitin ligase	-0.697376	0.0660196
CD276	ENSBTAG00000019734	CD276 molecule	-0.695083	0.0660196
SDHA	ENSBTAG00000046019	succinate dehydrogenase	0.579016	0.0660196
HK2	ENSBTAG00000013108	hexokinase 2	1.05099	0.0660196
TIGAR	ENSBTAG00000016650	TP53 induced glycolysis regulatory phosphatase	0.661453	0.0661731
LRPPRC	ENSBTAG00000016368	leucine-rich pentatricopeptide repeat containing	0.450866	0.0662632
	ENSBTAG00000031210	Uncharacterized protein	-0.653798	0.0663478
	ENSBTAG00000038124	Fc-gamma-RII-D; Uncharacterized protein	0.892986	0.0663545
ROR2	ENSBTAG00000005092	receptor tyrosine kinase-like orphan receptor 2	-0.929308	0.0664406
ASNS	ENSBTAG00000003222	asparagine synthetase (glutamine-hydrolyzing)	0.41616	0.0664406
	ENSBTAG00000007213	SIRPA protein; Tyrosine-protein phosphatase non-receptor type substrate 1	0.646147	0.0664406
NR5A2	ENSBTAG00000009265	nuclear receptor subfamily 5, group A, member 2	0.762584	0.0664406
AFAP1L2	ENSBTAG00000004895	actin filament associated protein 1-like 2	-0.913668	0.0664421
RYR1	ENSBTAG00000006999	ryanodine receptor 1 (skeletal)	-0.755078	0.0664421
MRPL35	ENSBTAG00000004823	mitochondrial ribosomal protein L35	0.466807	0.0668013
KCNB1	ENSBTAG00000027320	potassium channel, voltage gated Shab related subfamily B, member 1	1.42643	0.0668618
PARM1	ENSBTAG00000015919	prostate androgen-regulated mucin-like protein 1	0.80038	0.0669119
PSMB2	ENSBTAG00000002377	proteasome subunit beta 2	0.456172	0.066957
ASGR1	ENSBTAG00000012071	asialoglycoprotein receptor 1	-1.43004	0.0670459
XBP1	ENSBTAG00000005970	X-box binding protein 1	-0.535201	0.0670459
	ENSBTAG00000020105	Uncharacterized protein	0.587681	0.0677256
ATG7	ENSBTAG00000035827	autophagy related 7	0.484238	0.0681265
	ENSBTAG00000047008		0.50558	0.0681788
	ENSBTAG00000003747	Prostaglandin reductase 2	0.50589	0.0681788
BTBD19	ENSBTAG00000039529	BTB (POZ) domain containing 19	-0.827821	0.0683445
DGKA	ENSBTAG00000004018	diacylglycerol kinase, alpha 80kDa	-0.698367	0.0683445
CCDC136	ENSBTAG00000011002	coiled-coil domain containing 136	-1.19528	0.0686769
YPEL1	ENSBTAG00000017867	yippee-like 1	-0.688276	0.0687791
RTN4	ENSBTAG00000011104	reticulon 4	0.444962	0.0689635
LDB3	ENSBTAG00000018707	LIM domain binding 3	-1.81447	0.0690382
RBM38	ENSBTAG00000008105	RNA binding motif protein 38	0.818819	0.0690741
SPEG	ENSBTAG00000046176	SPEG complex locus	-1.20509	0.0691539
H1F0	ENSBTAG00000038439	H1 histone family, member 0	-0.573783	0.0691539
PC	ENSBTAG00000019700	pyruvate carboxylase	0.744857	0.0691539
PTGS1	ENSBTAG00000006716	prostaglandin-endoperoxide synthase 1 (prostaglandin G/H synthase and cyclooxygenase)	-0.794109	0.0692136
NPY1R	ENSBTAG00000047586	neuropeptide Y receptor Y1	-1.73859	0.0698934
PRADC1	ENSBTAG00000008765	protease-associated domain containing 1	0.541144	0.0698934
IMMP2L	ENSBTAG00000004398	inner mitochondrial membrane peptidase subunit 2	0.590444	0.0698934
SF3B5	ENSBTAG00000009795	splicing factor 3b, subunit 5, 10kDa	0.493643	0.0700502
	ENSBTAG00000011893	Haloacid dehalogenase-like hydrolase domain-containing protein 2	0.445377	0.0701227
FAM162A	ENSBTAG00000011140	protein FAM162A	0.41137	0.0703689
PCDH7	ENSBTAG00000000061	protocadherin 7	0.945148	0.0703954
CA5B	ENSBTAG00000020418	carbonic anhydrase VB, mitochondrial	0.478661	0.0714844
CSPG4	ENSBTAG00000012219	chondroitin sulfate proteoglycan 4	-0.656517	0.071559
ATP8B2	ENSBTAG00000005161	ATPase, aminophospholipid transporter, class I, type 8B, member 2	-0.618876	0.071559
VAMP8	ENSBTAG00000023997	vesicle-associated membrane protein 8	0.412093	0.071559
HIBADH	ENSBTAG00000001036	3-hydroxyisobutyrate dehydrogenase	0.427486	0.071559
PGRMC2	ENSBTAG00000010843	progesterone receptor membrane component 2	0.473627	0.071559
FOXP3	ENSBTAG00000013279	forkhead box P3	0.593272	0.071559
CIDEC	ENSBTAG00000007969	cell death-inducing DFFA-like effector c	0.597164	0.071559
CA2	ENSBTAG00000017733	carbonic anhydrase 2	0.639005	0.071559
ATP2B1	ENSBTAG00000009552	ATPase, Ca++ transporting, plasma membrane 1	0.658716	0.071559
AATK	ENSBTAG00000019049	apoptosis-associated tyrosine kinase	-1.08311	0.0717412
	ENSBTAG00000031464		0.531578	0.0723515
VAV3	ENSBTAG00000031575	vav 3 guanine nucleotide exchange factor	0.566652	0.0725203
	ENSBTAG00000045902	Receptor protein-tyrosine kinase	-0.84601	0.0725856
ACADSB	ENSBTAG00000018041	acyl-CoA dehydrogenase, short/branched chain	0.749008	0.0725856
TMEM255A	ENSBTAG00000017187	transmembrane protein 255A	-1.41814	0.0727134
PSAT1	ENSBTAG00000013960	phosphoserine aminotransferase 1	0.863948	0.0727134
PRUNE2	ENSBTAG00000012991	prune homolog 2 (Drosophila)	0.740321	0.072921
	ENSBTAG00000017670	Uncharacterized protein	1.68037	0.072921
INHBA	ENSBTAG00000002912	inhibin, beta A	-1.57749	0.0732867
PFDN6	ENSBTAG00000010723	prefoldin subunit 6	0.498374	0.0732867
NDUFS7	ENSBTAG00000019419	NADH dehydrogenase (ubiquinone) Fe-S protein 7, 20kDa (NADH-coenzyme Q reductase)	0.601598	0.0732867
FAS	ENSBTAG00000010785	Fas cell surface death receptor	0.709856	0.0732867
MAF	ENSBTAG00000044192	v-maf avian musculoaponeurotic fibrosarcoma oncogene homolog	-0.647158	0.0733611
FUCA1	ENSBTAG00000030434	fucosidase, alpha-L- 1, tissue	-0.456267	0.0733611
CRLF1	ENSBTAG00000007741	cytokine receptor-like factor 1	-1.79296	0.0735227
SLC4A3	ENSBTAG00000014975	solute carrier family 4 (anion exchanger), member 3	-0.706892	0.0735227
	ENSBTAG00000038186	Glutaredoxin-1	0.478481	0.0735227
ND5	ENSBTAG00000043563	NADH dehydrogenase subunit 5 (mitochondrion)	0.488604	0.0735227
ADAMTSL4	ENSBTAG00000003604	ADAMTS-like 4	-0.826101	0.0735761
TIMM13	ENSBTAG00000013623	translocase of inner mitochondrial membrane 13 homolog (yeast)	0.475985	0.073768
	ENSBTAG00000038625	Uncharacterized protein	1.18954	0.073768
BCL6	ENSBTAG00000001511	B-cell CLL/lymphoma 6	0.789581	0.0743409
PLOD2	ENSBTAG00000007331	procollagen-lysine, 2-oxoglutarate 5-dioxygenase 2	-0.87984	0.0752425
DAGLB	ENSBTAG00000009236	diacylglycerol lipase, beta	0.444862	0.0752425
PAM16	ENSBTAG00000009200	presequence translocase-associated motor 16 homolog (S. cerevisiae)	0.587346	0.0752425
FGGY	ENSBTAG00000030669	FGGY carbohydrate kinase domain containing	0.573593	0.0753025
WWC1	ENSBTAG00000013880	WW and C2 domain containing 1	1.33508	0.0753025
SGCE	ENSBTAG00000021282	sarcoglycan, epsilon	-0.562818	0.0753912
NDUFS3	ENSBTAG00000018483	NADH dehydrogenase	0.425746	0.0753912
CARHSP1	ENSBTAG00000001441	calcium regulated heat stable protein 1, 24kDa	0.539314	0.0753912
TP53I11	ENSBTAG00000017228	tumor protein p53 inducible protein 11	-0.597425	0.0757697
HIST1H2BN	ENSBTAG00000031886	histone cluster 1, H2bn	0.494144	0.0760266
ISCU	ENSBTAG00000011787	iron-sulfur cluster assembly enzyme	0.541619	0.0760266
NAV1	ENSBTAG00000021919	neuron navigator 1	-0.486876	0.0770271
GLO1	ENSBTAG00000012703	glyoxalase I	0.509992	0.0770271
USP5	ENSBTAG00000019780	ubiquitin specific peptidase 5 (isopeptidase T)	0.489235	0.0770491
NT5DC1	ENSBTAG00000003076	5'-nucleotidase domain containing 1	0.53617	0.0770491
FAAP100	ENSBTAG00000019104	Fanconi anemia core complex associated protein 100	-0.642838	0.0771536
FOXC2	ENSBTAG00000012465	forkhead box C2	-1.44896	0.077386
ADGRL1	ENSBTAG00000003675	adhesion G protein-coupled receptor L1	-0.790138	0.077386
KLHL25	ENSBTAG00000016091	kelch-like family member 25	-0.754299	0.077386
	ENSBTAG00000027444	Supervillin	-0.660664	0.0777151
	ENSBTAG00000012540	Glycine N-phenylacetyltransferase	0.755286	0.0781033
PSMA4	ENSBTAG00000014440	proteasome subunit alpha 4	0.450074	0.0783074
RND3	ENSBTAG00000039731	Rho family GTPase 3	-0.555347	0.0783424
SLC20A2	ENSBTAG00000014861	solute carrier family 20 (phosphate transporter), member 2	0.502903	0.0787449
OPTC	ENSBTAG00000013764	opticin	-1.21473	0.0788808
POFUT2	ENSBTAG00000007818	protein O-fucosyltransferase 2	-0.446613	0.0792794
ST8SIA5	ENSBTAG00000001770	ST8 alpha-N-acetyl-neuraminide alpha-2,8-sialyltransferase 5	-1.21743	0.0795206
GJA5	ENSBTAG00000006720	gap junction protein, alpha 5, 40kDa	-0.69834	0.0795844
NXPE3	ENSBTAG00000013465	neurexophilin and PC-esterase domain family, member 3	-0.631114	0.0795844
DARS2	ENSBTAG00000004358	aspartyl-tRNA synthetase 2, mitochondrial	0.508232	0.0797009
FLT4	ENSBTAG00000001462	fms-related tyrosine kinase 4	-0.746493	0.0797256
CLIC4	ENSBTAG00000009470	chloride intracellular channel 4	0.54747	0.0800803
PECR	ENSBTAG00000006821	peroxisomal trans-2-enoyl-CoA reductase	0.479593	0.0801008
NUAK2	ENSBTAG00000047727	NUAK family, SNF1-like kinase, 2	0.839029	0.0803451
TMEM216	ENSBTAG00000021517	transmembrane protein 216	-0.761765	0.0806155
ZC3H4	ENSBTAG00000009286	zinc finger CCCH-type containing 4	-0.487693	0.0806155
KDSR	ENSBTAG00000007723	3-ketodihydrosphingosine reductase precursor	0.562927	0.0806155
DLG3	ENSBTAG00000011291	discs, large homolog 3 (Drosophila)	-0.605493	0.080707
	ENSBTAG00000004620	Uncharacterized protein; ZNF133 protein	-0.453399	0.080707
EIF5	ENSBTAG00000016282	eukaryotic translation initiation factor 5	0.505824	0.080707
	ENSBTAG00000046172	Quinone oxidoreductase-like protein 2	0.784559	0.080707
BCAS3	ENSBTAG00000002663	breast carcinoma amplified sequence 3	0.46393	0.0811496
VSTM4	ENSBTAG00000006288	V-set and transmembrane domain containing 4	-0.482982	0.0816294
SLC27A6	ENSBTAG00000004860	solute carrier family 27 (fatty acid transporter), member 6	0.934815	0.0820875
ADAMTS2	ENSBTAG00000014665	ADAM metallopeptidase with thrombospondin type 1 motif, 2	-0.591436	0.0821117
RASA3	ENSBTAG00000019967	RAS p21 protein activator 3	-0.481264	0.0822259
RAD51B	ENSBTAG00000018971	RAD51 paralog B	0.598435	0.0822259
NDUFB1	ENSBTAG00000015156	NADH dehydrogenase (ubiquinone) 1 beta subcomplex, 1, 7kDa	0.552011	0.0824139
VLDLR	ENSBTAG00000018517	very low-density lipoprotein receptor precursor	0.590849	0.0825922
ACYP2	ENSBTAG00000006852	acylphosphatase 2, muscle type	0.637347	0.0829737
PLXNA3	ENSBTAG00000008552	plexin A3	-0.6231	0.0830166
STK40	ENSBTAG00000015969	serine/threonine kinase 40	0.541165	0.0830166
THEM6	ENSBTAG00000005063	thioesterase superfamily member 6	0.643266	0.0830166
LAMB1	ENSBTAG00000011412	laminin subunit beta-1 precursor	-0.700543	0.0830598
ATG4A	ENSBTAG00000013724	cysteine protease ATG4A	0.427584	0.0830598
SELT	ENSBTAG00000031435	selenoprotein T precursor	0.458814	0.0831142
FBLN1	ENSBTAG00000012088	fibulin 1	-0.826626	0.0831603
GNG12	ENSBTAG00000035697	guanine nucleotide binding protein (G protein), gamma 12	0.50984	0.0831603
LAMB3	ENSBTAG00000016542	laminin, beta 3	-0.771604	0.0831882
PSMB6	ENSBTAG00000013390	proteasome subunit beta 6	0.437582	0.0831882
PLEKHH3	ENSBTAG00000019090	pleckstrin homology domain containing, family H (with MyTH4 domain) member 3	-0.638248	0.0837119
DSC1	ENSBTAG00000019876	desmocollin 1	4.12588	0.0837718
PEG3	ENSBTAG00000023338	paternally expressed 3	-0.973687	0.0842288
	ENSBTAG00000047824		0.424953	0.0854201
NFIX	ENSBTAG00000018229	nuclear factor I/X (CCAAT-binding transcription factor)	-0.486599	0.0854346
COX7A2L	ENSBTAG00000000705	cytochrome c oxidase subunit VIIa polypeptide 2 like	0.373154	0.0854346
HMGCL	ENSBTAG00000021832	3-hydroxymethyl-3-methylglutaryl-CoA lyase	0.405162	0.0854346
PANK3	ENSBTAG00000011895	pantothenate kinase 3	1.00546	0.0854346
	ENSBTAG00000018854	Superoxide dismutase	0.489978	0.0854479
DENND5B	ENSBTAG00000020315	DENN/MADD domain containing 5B	0.950264	0.0857624
	ENSBTAG00000046871		0.852844	0.0858155
LPCAT4	ENSBTAG00000020040	lysophosphatidylcholine acyltransferase 4	-0.597206	0.0863456
OBSL1	ENSBTAG00000040338	obscurin-like protein 1	-0.542104	0.0863755
	ENSBTAG00000013834	Uncharacterized protein	-0.496178	0.0867981
PTPRQ	ENSBTAG00000026977	protein tyrosine phosphatase, receptor type, Q	1.13696	0.0872112
ENPP1	ENSBTAG00000021830	ectonucleotide pyrophosphatase/phosphodiesterase 1	-0.703882	0.0872673
AMPH	ENSBTAG00000031967	amphiphysin	-1.20176	0.0873162
MAMSTR	ENSBTAG00000011617	MEF2 activating motif and SAP domain containing transcriptional regulator	-0.674462	0.0873566
OAS1X	ENSBTAG00000037527	2',5'-oligoadenylate synthetase 1, 40/46kDa	1.66558	0.0873566
ID2	ENSBTAG00000021187	inhibitor of DNA binding 2, dominant negative helix-loop-helix protein	0.613941	0.087544
CDH6	ENSBTAG00000012992	cadherin 6, type 2, K-cadherin (fetal kidney)	0.932825	0.0876021
VIPR2	ENSBTAG00000037649	vasoactive intestinal polypeptide receptor 2 precursor	-1.32731	0.087869
	ENSBTAG00000034824		0.418621	0.087869
PARD3	ENSBTAG00000014991	par-3 family cell polarity regulator	-0.46579	0.0882378
SSBP4	ENSBTAG00000003947	single-stranded DNA-binding protein 4	-0.531715	0.0886712
UBE2A	ENSBTAG00000045779	ubiquitin-conjugating enzyme E2A	0.441866	0.0886712
BZW1	ENSBTAG00000006049	basic leucine zipper and W2 domain-containing protein 1	0.50993	0.0889245
IGF2	ENSBTAG00000013066	Insulin-like growth factor II Insulin-like growth factor II Preptin	-0.554301	0.0891574
KIF23	ENSBTAG00000009983	kinesin family member 23	0.744229	0.0892182
ACYP1	ENSBTAG00000013992	acylphosphatase 1, erythrocyte (common) type	-0.658657	0.089233
CAPRIN2	ENSBTAG00000019373	caprin family member 2	-0.64659	0.089233
TMOD1	ENSBTAG00000014719	tropomodulin-1	-0.580992	0.089233
GSPT1	ENSBTAG00000003577	G1 to S phase transition 1	0.474846	0.089233
MYH7	ENSBTAG00000009703	myosin, heavy chain 7, cardiac muscle, beta	-2.07887	0.0894361
	ENSBTAG00000006962	NFS1 protein; Uncharacterized protein	0.41043	0.0894361
ITGAL	ENSBTAG00000007103	integrin, alpha L (antigen CD11A (p180), lymphocyte function-associated antigen 1; alpha polypeptide)	0.970862	0.0898393
SSBP1	ENSBTAG00000010931	single-stranded DNA binding protein 1, mitochondrial	0.446881	0.089846
CNTNAP1	ENSBTAG00000019097	contactin associated protein 1	-0.671689	0.0900629
	ENSBTAG00000007754	NADH dehydrogenase	0.693961	0.0900629
ZNF653	ENSBTAG00000014415	zinc finger protein 653	-0.550617	0.0913287
	ENSBTAG00000037729	LASS1 protein; Uncharacterized protein	-0.501447	0.0913287
MTX1	ENSBTAG00000014840	metaxin 1	0.472921	0.0913287
PVALB	ENSBTAG00000019159	parvalbumin	1.27765	0.0913287
	ENSBTAG00000014857	Uncharacterized protein	1.30908	0.0913287
	ENSBTAG00000038233	Uncharacterized protein	2.47364	0.0913287
SYNPO	ENSBTAG00000013744	synaptopodin	-0.63103	0.0913744
TSFM	ENSBTAG00000016912	Ts translation elongation factor, mitochondrial	0.435766	0.0915616
MYO1A	ENSBTAG00000014655	myosin IA	-1.00561	0.0915966
	ENSBTAG00000039130	Uncharacterized protein	0.442163	0.0920494
DDT	ENSBTAG00000022027	D-dopachrome decarboxylase	0.639386	0.0926535
CATSPERD	ENSBTAG00000001796	catsper channel auxiliary subunit delta	-0.55143	0.0929815
TRIAP1	ENSBTAG00000012790	TP53 regulated inhibitor of apoptosis 1	0.386787	0.0929815
	ENSBTAG00000000623		-0.534167	0.0931923
RHPN2	ENSBTAG00000003089	rhophilin, Rho GTPase binding protein 2	0.814098	0.0931923
LOXL1	ENSBTAG00000009086	lysyl oxidase-like 1	-0.717287	0.0931946
PRR13	ENSBTAG00000026916	proline rich 13	0.380309	0.0933037
COX4I1	ENSBTAG00000016079	cytochrome c oxidase subunit IV isoform 1	0.45702	0.0933037
STK16	ENSBTAG00000020613	serine/threonine kinase 16	0.384424	0.0938714
ITGB4	ENSBTAG00000018169	integrin, beta 4	-0.915114	0.09397
C1QTNF2	ENSBTAG00000001367	C1q and tumor necrosis factor related protein 2	-0.770513	0.0942689
PALM	ENSBTAG00000019771	paralemmin	-0.55141	0.0943016
IL11RA	ENSBTAG00000014907	interleukin 11 receptor, alpha	-0.61029	0.0944413
SERPINF1	ENSBTAG00000009705	serpin peptidase inhibitor, clade F (alpha-2 antiplasmin, pigment epithelium derived factor), member 1	-0.704568	0.0946614
GLIPR2	ENSBTAG00000000078	GLI pathogenesis-related 2	-0.682941	0.0946614
FSTL1	ENSBTAG00000022155	follistatin-like 1	-0.566684	0.0946614
MTCH2	ENSBTAG00000018742	mitochondrial carrier 2	0.402487	0.0946614
ARMT1	ENSBTAG00000004098	acidic residue methyltransferase 1	0.527116	0.0946614
PKD1	ENSBTAG00000020619	polycystic kidney disease 1 (autosomal dominant)	-0.642796	0.0953661
ZNF106	ENSBTAG00000004079	zinc finger protein 106	1.02138	0.095628
NADK	ENSBTAG00000000212	NAD kinase	0.447004	0.0957382
DDAH2	ENSBTAG00000013530	dimethylarginine dimethylaminohydrolase 2	-0.539937	0.0957639
CFL2	ENSBTAG00000015053	cofilin 2 (muscle)	0.516023	0.0957886
PTPN11	ENSBTAG00000002048	protein tyrosine phosphatase, non-receptor type 11	0.517914	0.095796
DCN	ENSBTAG00000003505	decorin	-0.652273	0.095967
UBE2V2	ENSBTAG00000023218	ubiquitin-conjugating enzyme E2 variant 2	0.412718	0.0960556
NDUFA12	ENSBTAG00000014669	NADH dehydrogenase (ubiquinone) 1 alpha subcomplex, 12	0.645575	0.0960556
ISOC2	ENSBTAG00000015950	isochorismatase domain containing 2	0.51718	0.0960965
TMCO6	ENSBTAG00000030589	transmembrane and coiled-coil domains 6	-0.449227	0.0961154
TNFSF10	ENSBTAG00000018994	tumor necrosis factor (ligand) superfamily, member 10	0.745268	0.0961154
	ENSBTAG00000021227	ATP synthase subunit d, mitochondrial	0.392643	0.0961824
DYNLRB1	ENSBTAG00000006134	dynein, light chain, roadblock-type 1	0.387248	0.0963881
SMTN	ENSBTAG00000003100	smoothelin	-0.772685	0.0964582
RHOB	ENSBTAG00000046054	ras homolog family member B	-0.589873	0.0964582
LSP1	ENSBTAG00000010447	lymphocyte-specific protein 1	-0.547677	0.0964582
STAT6	ENSBTAG00000006335	signal transducer and activator of transcription 6, interleukin-4 induced	-0.485703	0.0964582
	ENSBTAG00000002416	Uncharacterized protein	1.48897	0.0964582
MKLN1	ENSBTAG00000010437	Bos taurus muskelin 1, intracellular mediator containing kelch motifs (MKLN1), mRNA.	0.494001	0.0966192
	ENSBTAG00000000417	39S ribosomal protein L12, mitochondrial precursor	0.497383	0.0966192
GMFB	ENSBTAG00000025311	glia maturation factor, beta	0.522933	0.0966192
NOS3	ENSBTAG00000017680	nitric oxide synthase 3 (endothelial cell)	-0.667064	0.096811
SLC7A10	ENSBTAG00000046544	asc-type amino acid transporter 1	-1.51379	0.0968149
DBI	ENSBTAG00000009517	diazepam binding inhibitor (GABA receptor modulator, acyl-CoA binding protein)	0.611466	0.0968365
SH3BGRL	ENSBTAG00000010587	SH3 domain binding glutamate-rich protein like	0.409127	0.096924
RASL12	ENSBTAG00000000062	RAS-like, family 12	-0.647243	0.0969248
GTDC1	ENSBTAG00000001132	glycosyltransferase-like domain containing 1	0.455942	0.0969248
CAB39L	ENSBTAG00000034222	calcium binding protein 39-like	0.608682	0.0969248
STX8	ENSBTAG00000017815	syntaxin 8	0.409071	0.0971615
LDAH	ENSBTAG00000031014	lipid droplet associated hydrolase	0.459594	0.0971615
PGAM1	ENSBTAG00000014988	phosphoglycerate mutase 1 (brain)	0.585671	0.0971615
AKT1S1	ENSBTAG00000005763	AKT1 substrate 1 (proline-rich)	0.478986	0.0973026
DPCD	ENSBTAG00000003578	deleted in primary ciliary dyskinesia homolog (mouse)	0.587116	0.0973422
DBP	ENSBTAG00000006754	D site of albumin promoter (albumin D-box) binding protein	-0.754845	0.0974475
AK6	ENSBTAG00000046192	adenylate kinase 6	0.496987	0.0974475
FAM63A	ENSBTAG00000015329	family with sequence similarity 63, member A	-0.432075	0.0977658
TGOLN2	ENSBTAG00000038116	trans-golgi network protein 2	0.380372	0.0980308
ANGPT4	ENSBTAG00000021811	angiopoietin 4	-0.91808	0.0980701
ANXA5	ENSBTAG00000021746	annexin A5	0.407673	0.0980874
CGREF1	ENSBTAG00000011328	cell growth regulator with EF-hand domain 1	-0.790883	0.0981525
FKBP11	ENSBTAG00000015828	FK506 binding protein 11, 19 kDa	-0.453651	0.0981525
CCDC6	ENSBTAG00000003189	coiled-coil domain containing 6	0.526735	0.0983865
STX1A	ENSBTAG00000017075	syntaxin 1A (brain)	-0.945062	0.0984031
SLC22A17	ENSBTAG00000016467	solute carrier family 22, member 17	-0.485344	0.0984031
CITED1	ENSBTAG00000045925	Cbp/p300-interacting transactivator, with Glu/Asp-rich carboxy-terminal domain, 1	-0.913543	0.098599
SLC6A17	ENSBTAG00000001981	sodium-dependent neutral amino acid transporter SLC6A17	-1.85859	0.0986262
bta-mir-214	ENSBTAG00000029886	bta-mir-214	-0.981495	0.0986262
	ENSBTAG00000009049	uncharacterized protein LOC507581 isoform 2	-0.743837	0.0986262
PEF1	ENSBTAG00000010378	penta-EF-hand domain containing 1	0.378238	0.0986262
ACADS	ENSBTAG00000007484	acyl-CoA dehydrogenase, C-2 to C-3 short chain	0.545005	0.0986954
ACER3	ENSBTAG00000017218	alkaline ceramidase 3	0.61084	0.0986954
HMOX2	ENSBTAG00000018937	heme oxygenase 2	0.466691	0.0986995
	ENSBTAG00000004291	septin 6	-0.564059	0.0987987
YPEL5	ENSBTAG00000023744	yippee-like 5	0.383612	0.0987987
DNAJC12	ENSBTAG00000010932	DnaJ (Hsp40) homolog, subfamily C, member 12	0.512545	0.0987987
PAK1	ENSBTAG00000010191	p21 protein (Cdc42/Rac)-activated kinase 1	0.525515	0.0991637
SLC38A3	ENSBTAG00000008509	solute carrier family 38, member 3	1.05147	0.0991637
RPRM	ENSBTAG00000021526	reprimo, TP53 dependent G2 arrest mediator candidate	-1.10461	0.0995546
TDRP	ENSBTAG00000043957	testis development related protein	0.668885	0.0995546
CELSR1	ENSBTAG00000008036	cadherin, EGF LAG seven-pass G-type receptor 1	-1.18999	0.0996886
UBE2K	ENSBTAG00000020175	ubiquitin-conjugating enzyme E2K	0.451728	0.0997071
SLC25A21	ENSBTAG00000019350	solute carrier family 25 (mitochondrial oxoadipate carrier), member 21	0.643999	0.0997071
