# Supplementary material for: RNA-seq analysis of bovine adipose tissue in heifers fed diets differing in energy and protein content
Source: PLoS One. 2018 Sep 20;13(9):e0201284. doi: 10.1371/journal.pone.0201284 (PMC6147411; doi:10.1371/journal.pone.0201284)
Supplement: S2 Table — Pivot table of all differentially expressed genes found by comparing high-protein,high-energy (HPHE) and high-protein, low-energy (HPLE) fed heifers. Red rows show upregulated and green rows show downregulated genes in the adipose tissue of HPHE versus HPLE heifers. (XLSX) [file pone.0201284.s002.xlsx]

## Sheet: HPHE versus HPLE DEG
Gene symbol	Ensembl Gene ID	Description	logFC	FDR
SOST	ENSBTAG00000013134	sclerostin	3.20666	2.20951e-06
NNAT	ENSBTAG00000003212	neuronatin	-1.89675	7.13694e-05
SERPINA5	ENSBTAG00000004063	serpin peptidase inhibitor, clade A (alpha-1 antiproteinase, antitrypsin), member 5	2.16447	0.00018638
S100B	ENSBTAG00000004777	S100 calcium binding protein B	1.138	0.00197461
bta-mir-2904-3	ENSBTAG00000045632	bta-mir-2904-1	-6.98164	0.00199457
C19orf80	ENSBTAG00000009570	chromosome 19 open reading frame 80	1.76896	0.00199457
	ENSBTAG00000045659	Uncharacterized protein	-8.5658	0.00376929
SELE	ENSBTAG00000007307	selectin E	-3.26163	0.00466403
GSTM1	ENSBTAG00000037673	glutathione S-transferase mu 1	0.901318	0.0166683
	ENSBTAG00000048049	Uncharacterized protein	-2.89133	0.0194774
BAIAP2L1	ENSBTAG00000019181	BAI1-associated protein 2-like 1	1.31805	0.0247837
	ENSBTAG00000023659	Metallothionein-2	-1.55608	0.0258382
GPNMB	ENSBTAG00000000604	glycoprotein (transmembrane) nmb	-1.70804	0.0318995
ARHGEF37	ENSBTAG00000015419	Rho guanine nucleotide exchange factor (GEF) 37	0.81995	0.0337189
	ENSBTAG00000018082	Nicotinate-nucleotide pyrophosphorylase	0.918341	0.0354341
C1orf168	ENSBTAG00000009314	chromosome 1 open reading frame 168	1.99284	0.0354341
XYLT1	ENSBTAG00000005523	xylosyltransferase I	1.05138	0.0429592
KAZN	ENSBTAG00000015606	kazrin, periplakin interacting protein	0.886307	0.0484425
PROSC	ENSBTAG00000011075	proline synthetase co-transcribed homolog (bacterial)	0.938848	0.0560014
KLF11	ENSBTAG00000046218	Kruppel-like factor 11	-0.698456	0.0564866
CCL21	ENSBTAG00000010161	C-C motif chemokine 21 precursor	-1.9278	0.0675045
	ENSBTAG00000025258	Uncharacterized protein	-3.36007	0.0743078
ME1	ENSBTAG00000005681	NADP-dependent malic enzyme	1.07778	0.0829822
SYBU	ENSBTAG00000032548	syntabulin (syntaxin-interacting)	-0.72175	0.0948026
